# Supplementary material for: (Azido-κN){(E)-2-[1-(pyridin-2-yl)ethyl­idene­amino]­phenolato-κ3 N,N′,O}copper(II)
Source: Acta Crystallogr Sect E Struct Rep Online. 2013 Jul 20;69(Pt 8):m468. doi: 10.1107/S1600536813019570 (PMC3793698; doi:10.1107/S1600536813019570)
Supplement: Supplementary file 1 [file e-69-0m468-sup1.cif]

##############################################################################
#                                                                            #
# This CIF contains the data in a paper accepted for publication in          #
# Acta Crystallographica Section E. It conforms to the requirements of       #
# Notes for Authors for Acta Crystallographica Section E, and has been       #
# peer reviewed under the auspices of the IUCr Commission on Journals.       #
#                                                                            #
# Full details of the Crystallographic Information File format               #
# are given in the paper "The Crystallographic Information File (CIF):       #
# a New Standard Archive File for Crystallography" by S. R. Hall, F. H.      #
# Allen and I. D. Brown [Acta Cryst. (1991), A47, 655-685].                  #
#                                                                            #
# The current version of the core CIF dictionary is obtainable from          #
# ftp://ftp.iucr.org/pub/cif_core.dic.                                       #
#                                                                            #
# Software is freely available for graphical display of the structure(s)     #
# in this CIF. For information consult the CIF software page                 #
# http://www.iucr.org/resources/cif/software.                                #
#                                                                            #
# This file may be used for bona fide research purposes within the           #
# scientific community so long as proper attribution is given to the journal # 
# article from which it was obtained.                                        #
#                                                                            #
##############################################################################
data_I
_audit_creation_method     SHELXL97
_chemical_name_systematic
;\
(Azido-\k<i>N</i>){(<i>E</i>)-2-[1-(pyridin-2-yl)ethylideneamino]phenolato-\
\k^3^<i>N</i>,<i>N</i>',<i>O</i>}copper(II)
;
_chemical_name_common     ?
_chemical_formula_moiety     'C13 H11 Cu N5 O'
_chemical_formula_sum     'C13 H11 Cu N5 O'
_chemical_formula_iupac     '[Cu (C13 H11 Cu N2 O) (N3)]'
_chemical_formula_weight     316.81
_chemical_melting_point     ?
_symmetry_cell_setting     monoclinic
_symmetry_space_group_name_H-M     'P 21/c'
_symmetry_space_group_name_Hall     '-P 2ybc'
loop_
    _symmetry_equiv_pos_as_xyz
    'x, y, z'
    '-x, y+1/2, -z+1/2'
    '-x, -y, -z'
    'x, -y-1/2, z-1/2'
_cell_length_a     6.5881(3)
_cell_length_b     10.1576(3)
_cell_length_c     18.3884(7)
_cell_angle_alpha     90.00
_cell_angle_beta     92.810(3)
_cell_angle_gamma     90.00
_cell_volume     1229.06(8)
_cell_formula_units_Z     4
_cell_measurement_reflns_used     2697
_cell_measurement_theta_min     4.3491
_cell_measurement_theta_max     71.8622
_cell_measurement_temperature     120(2)
_exptl_crystal_description     plate
_exptl_crystal_colour     green
_exptl_crystal_size_max     0.5645
_exptl_crystal_size_mid     0.3051
_exptl_crystal_size_min     0.0405
_exptl_crystal_density_diffrn     1.712
_exptl_crystal_density_meas     ?
_exptl_crystal_density_method     'not measured'
_exptl_crystal_F_000     644
_exptl_absorpt_coefficient_mu     2.543
_exptl_absorpt_correction_type     multi-scan
_exptl_absorpt_process_details     '(CrysAlis PRO; Agilent, 2011)'
_exptl_absorpt_correction_T_min     0.70933
_exptl_absorpt_correction_T_max     1.00000
_exptl_special_details
;
CrysAlisPro, Agilent Technologies, Version 1.171.35.21 (release 20-01-2012
CrysAlis171 .NET) (compiled Jan 23 2012,18:06:46). Empirical absorption
correction using spherical harmonics, implemented in SCALE3 ABSPACK scaling
algorithm.
;
_diffrn_ambient_temperature     120(2)
_diffrn_radiation_type     CuK\a
_diffrn_radiation_wavelength     1.54184
_diffrn_radiation_source     'Enhance Ultra (Cu) X-ray Source'
_diffrn_radiation_monochromator     'mirror'
_diffrn_measurement_device_type
                'Agilent Xcalibur Gemini ultra diffractometer with Eos detector'
_diffrn_measurement_method     \w
_diffrn_detector_area_resol_mean     16.1183
_diffrn_reflns_number     4723
_diffrn_reflns_av_R_equivalents     0.0207
_diffrn_reflns_av_sigmaI/netI     0.0256
_diffrn_reflns_theta_min     4.82
_diffrn_reflns_theta_max     72.01
_diffrn_reflns_theta_full     72.01
_diffrn_measured_fraction_theta_max     0.975
_diffrn_measured_fraction_theta_full     0.975
_diffrn_reflns_limit_h_min     -8
_diffrn_reflns_limit_h_max     6
_diffrn_reflns_limit_k_min     -11
_diffrn_reflns_limit_k_max     12
_diffrn_reflns_limit_l_min     -21
_diffrn_reflns_limit_l_max     22
_diffrn_standards_number     ?
_diffrn_standards_interval_count     ?
_diffrn_standards_interval_time     ?
_diffrn_standards_decay_%     ?
_refine_special_details
;
Refinement of <i>F</i>^2^ against ALL reflections. The weighted <i>R</i>-factor
<i>wR</i> and goodness of fit <i>S</i> are based on <i>F</i>^2^, conventional
<i>R</i>-factors <i>R</i> are based on <i>F</i>, with <i>F</i> set to zero for
negative <i>F</i>^2^. The threshold expression of <i>F</i>^2^ >
\s(<i>F</i>^2^) is used only for calculating <i>R</i>-factors(gt) <i>etc</i>.
and is not relevant to the choice of reflections for refinement.
<i>R</i>-factors based on <i>F</i>^2^ are statistically about twice as large
as those based on <i>F</i>, and <i>R</i>-factors based on ALL data will be
even larger.
;
_reflns_number_total     2357
_reflns_number_gt     2180
_reflns_threshold_expression     I>2\s(I)
_refine_ls_structure_factor_coef     Fsqd
_refine_ls_matrix_type     full
_refine_ls_R_factor_all     0.0341
_refine_ls_R_factor_gt     0.0319
_refine_ls_wR_factor_gt     0.0895
_refine_ls_wR_factor_ref     0.0923
_refine_ls_goodness_of_fit_ref     1.045
_refine_ls_restrained_S_all     1.045
_refine_ls_number_reflns     2357
_refine_ls_number_parameters     182
_refine_ls_number_restraints     0
_refine_ls_hydrogen_treatment     constr
_refine_ls_weighting_scheme     calc
_refine_ls_weighting_details
       'calc w = 1/[\s^2^(Fo^2^)+(0.0589P)^2^+0.5226P] where P=(Fo^2^+2Fc^2^)/3'
_atom_sites_solution_hydrogens     geom
_atom_sites_solution_primary     direct
_atom_sites_solution_secondary     difmap
_refine_ls_shift/su_max     0.000
_refine_ls_shift/su_mean     0.000
_refine_diff_density_max     0.344
_refine_diff_density_min     -0.404
_refine_ls_extinction_method     none
_refine_ls_extinction_coef     ?
loop_
    _atom_type_symbol
    _atom_type_description
    _atom_type_scat_dispersion_real
    _atom_type_scat_dispersion_imag
    _atom_type_scat_source
    'C' 'C' 0.0181 0.0091
                         'International Tables Vol C Tables 4.2.6.8 and 6.1.1.4'
    'H' 'H' 0.0000 0.0000
                         'International Tables Vol C Tables 4.2.6.8 and 6.1.1.4'
    'N' 'N' 0.0311 0.0180
                         'International Tables Vol C Tables 4.2.6.8 and 6.1.1.4'
    'O' 'O' 0.0492 0.0322
                         'International Tables Vol C Tables 4.2.6.8 and 6.1.1.4'
    'Cu' 'Cu' -1.9646 0.5888
                         'International Tables Vol C Tables 4.2.6.8 and 6.1.1.4'
_computing_data_collection     'CrysAlis PRO (Agilent, 2011)'
_computing_cell_refinement     'CrysAlis PRO (Agilent, 2011)'
_computing_data_reduction     'CrysAlis PRO (Agilent, 2011)'
_computing_structure_solution     'SHELXS97 (Sheldrick, 2008)'
_computing_structure_refinement     'SHELXL97 (Sheldrick, 2008)'
_computing_molecular_graphics
;
ORTEP-3 (Farrugia, 2012) and WinGX-32 (Farrugia, 2012)
;
_computing_publication_material     'publCIF (Westrip, 2010)'
loop_
    _atom_site_type_symbol
    _atom_site_label
    _atom_site_fract_x
    _atom_site_fract_y
    _atom_site_fract_z
    _atom_site_U_iso_or_equiv
    _atom_site_adp_type
    _atom_site_calc_flag
    _atom_site_refinement_flags
    _atom_site_occupancy
    _atom_site_symmetry_multiplicity
    _atom_site_disorder_assembly
    _atom_site_disorder_group
    C C11 0.1572(3) 0.7721(2) 0.10880(11) 0.0224(4) Uani d . 1 1 . .
    H H11 0.1311 0.8364 0.1447 0.027 Uiso calc R 1 1 . .
    C C12 0.1511(3) 0.80806(19) 0.03531(13) 0.0238(4) Uani d . 1 1 . .
    H H12 0.1217 0.8965 0.0216 0.029 Uiso calc R 1 1 . .
    C C13 0.1878(3) 0.7152(2) -0.01764(11) 0.0214(4) Uani d . 1 1 . .
    H H13 0.1842 0.7401 -0.0675 0.026 Uiso calc R 1 1 . .
    N N3 0.3338(3) 0.14937(18) 0.06852(10) 0.0267(4) Uani d . 1 1 . .
    N N4 0.1971(3) 0.12200(16) 0.10667(9) 0.0225(4) Uani d . 1 1 . .
    N N5 0.0684(3) 0.09080(19) 0.14363(10) 0.0300(4) Uani d . 1 1 . .
    C C1 0.3018(3) 0.3279(2) -0.13806(11) 0.0190(4) Uani d . 1 1 . .
    C C2 0.3721(3) 0.1131(2) -0.10036(11) 0.0233(4) Uani d . 1 1 . .
    H H2 0.3975 0.0518 -0.0620 0.028 Uiso calc R 1 1 . .
    C C3 0.3734(3) 0.0698(2) -0.17231(12) 0.0270(4) Uani d . 1 1 . .
    H H3 0.3992 -0.0201 -0.1829 0.032 Uiso calc R 1 1 . .
    C C4 0.3368(3) 0.1587(2) -0.22775(12) 0.0281(5) Uani d . 1 1 . .
    H H4 0.3346 0.1309 -0.2771 0.034 Uiso calc R 1 1 . .
    C C5 0.3030(3) 0.2905(2) -0.21045(11) 0.0250(4) Uani d . 1 1 . .
    H H5 0.2809 0.3539 -0.2480 0.030 Uiso calc R 1 1 . .
    C C6 0.2590(3) 0.4639(2) -0.11276(10) 0.0190(4) Uani d . 1 1 . .
    C C7 0.2071(3) 0.5713(2) -0.16602(11) 0.0269(4) Uani d . 1 1 . .
    H H7A 0.0753 0.6095 -0.1553 0.040 Uiso calc R 1 1 . .
    H H7B 0.2001 0.5351 -0.2155 0.040 Uiso calc R 1 1 . .
    H H7C 0.3120 0.6397 -0.1622 0.040 Uiso calc R 1 1 . .
    C C8 0.2306(3) 0.58395(19) 0.00240(10) 0.0176(4) Uani d . 1 1 . .
    C C9 0.2387(3) 0.54692(19) 0.07755(10) 0.0181(4) Uani d . 1 1 . .
    C C10 0.2008(3) 0.6441(2) 0.12986(11) 0.0208(4) Uani d . 1 1 . .
    H H10 0.2053 0.6214 0.1800 0.025 Uiso calc R 1 1 . .
    N N1 0.3362(2) 0.23872(17) -0.08411(9) 0.0193(3) Uani d . 1 1 . .
    N N2 0.2667(2) 0.47613(16) -0.04273(9) 0.0172(3) Uani d . 1 1 . .
    O O1 0.2789(2) 0.42425(13) 0.09719(7) 0.0201(3) Uani d . 1 1 . .
    Cu Cu1 0.31041(4) 0.31370(3) 0.014256(14) 0.01721(13) Uani d . 1 1 . .
loop_
    _atom_site_aniso_label
    _atom_site_aniso_U_11
    _atom_site_aniso_U_22
    _atom_site_aniso_U_33
    _atom_site_aniso_U_12
    _atom_site_aniso_U_13
    _atom_site_aniso_U_23
    C11 0.0158(9) 0.0196(10) 0.0318(11) -0.0014(7) 0.0007(8) -0.0067(8)
    C12 0.0179(10) 0.0169(10) 0.0362(12) -0.0003(7) -0.0015(8) -0.0001(8)
    C13 0.0173(10) 0.0203(10) 0.0262(10) -0.0010(7) -0.0023(8) 0.0030(8)
    N3 0.0297(10) 0.0213(8) 0.0294(9) 0.0053(7) 0.0047(8) 0.0048(7)
    N4 0.0305(9) 0.0141(8) 0.0221(8) 0.0025(7) -0.0051(7) -0.0003(6)
    N5 0.0361(10) 0.0259(9) 0.0278(9) -0.0051(8) 0.0021(8) 0.0035(8)
    C1 0.0107(9) 0.0248(10) 0.0213(9) 0.0000(7) 0.0001(7) 0.0001(8)
    C2 0.0186(9) 0.0242(10) 0.0271(10) 0.0020(8) 0.0013(7) -0.0035(8)
    C3 0.0209(10) 0.0283(11) 0.0320(11) -0.0001(8) 0.0019(8) -0.0091(9)
    C4 0.0211(10) 0.0381(12) 0.0253(10) -0.0010(9) 0.0020(8) -0.0096(9)
    C5 0.0190(10) 0.0330(11) 0.0230(10) 0.0007(8) 0.0010(8) -0.0004(9)
    C6 0.0117(8) 0.0239(10) 0.0215(9) 0.0010(7) 0.0015(7) 0.0035(8)
    C7 0.0322(11) 0.0283(11) 0.0202(9) 0.0067(9) 0.0017(8) 0.0039(8)
    C8 0.0117(8) 0.0191(9) 0.0220(9) -0.0007(7) 0.0006(7) -0.0001(7)
    C9 0.0124(8) 0.0184(9) 0.0236(9) -0.0006(7) 0.0017(7) -0.0008(8)
    C10 0.0157(9) 0.0233(10) 0.0233(9) -0.0006(7) 0.0012(7) -0.0021(8)
    N1 0.0139(7) 0.0221(8) 0.0218(8) 0.0013(6) 0.0016(6) -0.0016(7)
    N2 0.0123(7) 0.0193(8) 0.0199(7) -0.0003(6) 0.0000(6) 0.0018(6)
    O1 0.0241(7) 0.0180(7) 0.0182(6) 0.0025(5) 0.0011(5) 0.0012(5)
    Cu1 0.0182(2) 0.01587(19) 0.01753(19) 0.00191(10) 0.00069(12) 0.00060(10)
_geom_special_details
;
All e.s.d.'s (except the e.s.d. in the dihedral angle between two l.s. planes)
are estimated using the full covariance matrix. The cell e.s.d.'s are taken
into account individually in the estimation of e.s.d.'s in distances, angles
and torsion angles; correlations between e.s.d.'s in cell parameters are only
used when they are defined by crystal symmetry. An approximate (isotropic)
treatment of cell e.s.d.'s is used for estimating e.s.d.'s involving l.s.
planes.
;
loop_
    _geom_bond_atom_site_label_1
    _geom_bond_atom_site_label_2
    _geom_bond_site_symmetry_2
    _geom_bond_distance
    _geom_bond_publ_flag
    C11 C10 . 1.383(3) ?
    C11 C12 . 1.399(3) ?
    C11 H11 . 0.9500 ?
    C12 C13 . 1.385(3) ?
    C12 H12 . 0.9500 ?
    C13 C8 . 1.408(3) ?
    C13 H13 . 0.9500 ?
    N3 N4 . 1.201(3) ?
    N3 Cu1 . 1.9470(18) ?
    N4 N5 . 1.157(3) ?
    C1 N1 . 1.354(3) ?
    C1 C5 . 1.385(3) ?
    C1 C6 . 1.489(3) ?
    C2 N1 . 1.334(3) ?
    C2 C3 . 1.395(3) ?
    C2 H2 . 0.9500 ?
    C3 C4 . 1.375(3) ?
    C3 H3 . 0.9500 ?
    C4 C5 . 1.396(3) ?
    C4 H4 . 0.9500 ?
    C5 H5 . 0.9500 ?
    C6 N2 . 1.292(3) ?
    C6 C7 . 1.495(3) ?
    C7 H7A . 0.9800 ?
    C7 H7B . 0.9800 ?
    C7 H7C . 0.9800 ?
    C8 N2 . 1.402(3) ?
    C8 C9 . 1.431(3) ?
    C9 O1 . 1.320(2) ?
    C9 C10 . 1.409(3) ?
    C10 H10 . 0.9500 ?
    N1 Cu1 . 1.9775(16) ?
    N2 Cu1 . 1.9682(16) ?
    O1 Cu1 . 1.9134(14) ?
loop_
    _geom_angle_atom_site_label_1
    _geom_angle_atom_site_label_2
    _geom_angle_atom_site_label_3
    _geom_angle_site_symmetry_1
    _geom_angle_site_symmetry_3
    _geom_angle
    _geom_angle_publ_flag
    C10 C11 C12 . . 120.79(18) ?
    C10 C11 H11 . . 119.6 ?
    C12 C11 H11 . . 119.6 ?
    C13 C12 C11 . . 120.23(19) ?
    C13 C12 H12 . . 119.9 ?
    C11 C12 H12 . . 119.9 ?
    C12 C13 C8 . . 120.02(19) ?
    C12 C13 H13 . . 120.0 ?
    C8 C13 H13 . . 120.0 ?
    N4 N3 Cu1 . . 117.06(14) ?
    N5 N4 N3 . . 177.4(2) ?
    N1 C1 C5 . . 120.84(19) ?
    N1 C1 C6 . . 114.76(17) ?
    C5 C1 C6 . . 124.37(19) ?
    N1 C2 C3 . . 121.6(2) ?
    N1 C2 H2 . . 119.2 ?
    C3 C2 H2 . . 119.2 ?
    C4 C3 C2 . . 119.1(2) ?
    C4 C3 H3 . . 120.4 ?
    C2 C3 H3 . . 120.4 ?
    C3 C4 C5 . . 119.0(2) ?
    C3 C4 H4 . . 120.5 ?
    C5 C4 H4 . . 120.5 ?
    C1 C5 C4 . . 119.3(2) ?
    C1 C5 H5 . . 120.3 ?
    C4 C5 H5 . . 120.3 ?
    N2 C6 C1 . . 113.71(17) ?
    N2 C6 C7 . . 125.38(19) ?
    C1 C6 C7 . . 120.89(17) ?
    C6 C7 H7A . . 109.5 ?
    C6 C7 H7B . . 109.5 ?
    H7A C7 H7B . . 109.5 ?
    C6 C7 H7C . . 109.5 ?
    H7A C7 H7C . . 109.5 ?
    H7B C7 H7C . . 109.5 ?
    N2 C8 C13 . . 128.50(18) ?
    N2 C8 C9 . . 111.54(17) ?
    C13 C8 C9 . . 119.96(18) ?
    O1 C9 C10 . . 120.94(18) ?
    O1 C9 C8 . . 120.65(17) ?
    C10 C9 C8 . . 118.41(18) ?
    C11 C10 C9 . . 120.59(19) ?
    C11 C10 H10 . . 119.7 ?
    C9 C10 H10 . . 119.7 ?
    C2 N1 C1 . . 120.03(17) ?
    C2 N1 Cu1 . . 126.68(14) ?
    C1 N1 Cu1 . . 113.19(14) ?
    C6 N2 C8 . . 131.76(18) ?
    C6 N2 Cu1 . . 116.57(14) ?
    C8 N2 Cu1 . . 111.37(12) ?
    C9 O1 Cu1 . . 111.35(12) ?
    O1 Cu1 N3 . . 95.95(7) ?
    O1 Cu1 N2 . . 85.04(6) ?
    N3 Cu1 N2 . . 175.89(7) ?
    O1 Cu1 N1 . . 166.56(7) ?
    N3 Cu1 N1 . . 97.49(8) ?
    N2 Cu1 N1 . . 81.53(7) ?
loop_
    _geom_torsion_atom_site_label_1
    _geom_torsion_atom_site_label_2
    _geom_torsion_atom_site_label_3
    _geom_torsion_atom_site_label_4
    _geom_torsion_site_symmetry_1
    _geom_torsion_site_symmetry_2
    _geom_torsion_site_symmetry_3
    _geom_torsion_site_symmetry_4
    _geom_torsion
    _geom_torsion_publ_flag
    C10 C11 C12 C13 . . . . 0.3(3) ?
    C11 C12 C13 C8 . . . . 0.3(3) ?
    Cu1 N3 N4 N5 . . . . 166(5) ?
    N1 C2 C3 C4 . . . . 0.0(3) ?
    C2 C3 C4 C5 . . . . 1.1(3) ?
    N1 C1 C5 C4 . . . . 1.1(3) ?
    C6 C1 C5 C4 . . . . -177.32(19) ?
    C3 C4 C5 C1 . . . . -1.6(3) ?
    N1 C1 C6 N2 . . . . 1.7(2) ?
    C5 C1 C6 N2 . . . . -179.81(18) ?
    N1 C1 C6 C7 . . . . -176.72(17) ?
    C5 C1 C6 C7 . . . . 1.7(3) ?
    C12 C13 C8 N2 . . . . 178.35(18) ?
    C12 C13 C8 C9 . . . . -0.8(3) ?
    N2 C8 C9 O1 . . . . 0.8(2) ?
    C13 C8 C9 O1 . . . . -179.90(17) ?
    N2 C8 C9 C10 . . . . -178.59(16) ?
    C13 C8 C9 C10 . . . . 0.7(3) ?
    C12 C11 C10 C9 . . . . -0.4(3) ?
    O1 C9 C10 C11 . . . . -179.47(17) ?
    C8 C9 C10 C11 . . . . -0.1(3) ?
    C3 C2 N1 C1 . . . . -0.6(3) ?
    C3 C2 N1 Cu1 . . . . 175.50(15) ?
    C5 C1 N1 C2 . . . . 0.1(3) ?
    C6 C1 N1 C2 . . . . 178.62(16) ?
    C5 C1 N1 Cu1 . . . . -176.55(15) ?
    C6 C1 N1 Cu1 . . . . 2.0(2) ?
    C1 C6 N2 C8 . . . . -177.73(17) ?
    C7 C6 N2 C8 . . . . 0.6(3) ?
    C1 C6 N2 Cu1 . . . . -4.7(2) ?
    C7 C6 N2 Cu1 . . . . 173.67(15) ?
    C13 C8 N2 C6 . . . . -4.9(3) ?
    C9 C8 N2 C6 . . . . 174.29(18) ?
    C13 C8 N2 Cu1 . . . . -178.26(16) ?
    C9 C8 N2 Cu1 . . . . 0.96(18) ?
    C10 C9 O1 Cu1 . . . . 177.20(14) ?
    C8 C9 O1 Cu1 . . . . -2.2(2) ?
    C9 O1 Cu1 N3 . . . . -173.93(13) ?
    C9 O1 Cu1 N2 . . . . 2.06(12) ?
    C9 O1 Cu1 N1 . . . . 5.2(3) ?
    N4 N3 Cu1 O1 . . . . 56.36(17) ?
    N4 N3 Cu1 N2 . . . . -47.4(11) ?
    N4 N3 Cu1 N1 . . . . -123.42(16) ?
    C6 N2 Cu1 O1 . . . . -176.11(14) ?
    C8 N2 Cu1 O1 . . . . -1.67(12) ?
    C6 N2 Cu1 N3 . . . . -72.0(10) ?
    C8 N2 Cu1 N3 . . . . 102.5(10) ?
    C6 N2 Cu1 N1 . . . . 4.61(14) ?
    C8 N2 Cu1 N1 . . . . 179.05(13) ?
    C2 N1 Cu1 O1 . . . . 177.1(2) ?
    C1 N1 Cu1 O1 . . . . -6.5(4) ?
    C2 N1 Cu1 N3 . . . . -3.81(17) ?
    C1 N1 Cu1 N3 . . . . 172.56(14) ?
    C2 N1 Cu1 N2 . . . . -179.78(17) ?
    C1 N1 Cu1 N2 . . . . -3.41(13) ?
data_global
_journal_date_recd_electronic     2013-07-02
_journal_date_accepted     2013-07-15
_journal_name_full     'Acta Crystallographica, Section E'
_journal_year     2013
_journal_volume     69
_journal_issue      8
_journal_page_first     m468
_journal_page_last     m468
_journal_paper_category     QM
_journal_paper_doi     10.1107/S1600536813019570
_journal_coeditor_code     LR2111
_publ_contact_author_name     'Shiann-Cherng Sheu'
_publ_contact_author_address
;
Department of Occupational Health and Safety
Chang Jung Christian University
Tainan City 71101
Taiwan
;
_publ_contact_author_email     scschem@mail.cjcu.edu.tw
_publ_contact_author_fax     '886-6-2785681'
_publ_contact_author_phone     '886-6-2785123 ext 3116'
_publ_section_title
;\
(Azido-\k<i>N</i>){(<i>E</i>)-2-[1-(pyridin-2-yl)ethylideneamino]phenolato-\
\k^3^<i>N</i>,<i>N</i>',<i>O</i>}copper(II)
;
loop_
    _publ_author_name
    _publ_author_address
    'Datta, Amitabha'
;
Department of Chemistry
National Changhua University of Education
Changhua 50058
Taiwan
;
    'Clegg, Jack K.'
;
School of Chemistry and Molecular Biosciences
University of Queensland
Brisbane St Lucia
Queensland 4072
Australia
;
    'Huang, Jui-Hsien'
;
Department of Chemistry
National Changhua University of Education
Changhua 50058
Taiwan
;
    'Sheu, Shiann-Cherng'
;
Department of Occupational Health and Safety
Chang Jung Christian University
Tainan City 71101
Taiwan
;
