# Supplementary material for: (Azido-κN){(E)-2-[1-(pyridin-2-yl)ethyl­idene­amino]­phenolato-κ3 N,N′,O}copper(II)
Source: Acta Crystallogr Sect E Struct Rep Online. 2013 Jul 20;69(Pt 8):m468. doi: 10.1107/S1600536813019570 (PMC3793698; doi:10.1107/S1600536813019570)
Supplement: Supplementary file 2 [file e-69-0m468-Isup2.hkl]

# 
# h,k,l, Fc-squared, Fo-squared, sigma(Fo-squared) and status flag 
# 
data_I
_shelx_title ' AD254A in P2(1)/c' 
_shelx_refln_list_code          4 
_shelx_F_calc_maximum      277.03 
_exptl_crystal_F_000       644.00 
_reflns_d_resolution_high  0.8106 
 
loop_ 
 _symmetry_equiv_pos_as_xyz 
 'x, y, z' 
 '-x, y+1/2, -z+1/2' 
 '-x, -y, -z' 
 'x, -y-1/2, z-1/2' 
 
_cell_length_a     6.5881 
_cell_length_b    10.1576 
_cell_length_c    18.3884 
_cell_angle_alpha  90.000 
_cell_angle_beta   92.810 
_cell_angle_gamma  90.000 
 
_shelx_F_squared_multiplier     1.000 
 
loop_ 
 _refln_index_h 
 _refln_index_k 
 _refln_index_l 
 _refln_F_squared_calc 
 _refln_F_squared_meas 
 _refln_F_squared_sigma 
 _refln_observed_status 
   1   0   0     2110.90     1965.13     30.51 o 
   2   0   0    76745.71    70633.97    952.62 o 
   3   0   0     9433.58     9721.17    114.65 o 
   4   0   0      144.43      161.02     16.32 o 
   5   0   0     2029.81     1988.08     64.60 o 
   6   0   0     1317.95     1386.25     40.29 o 
   7   0   0       15.23       18.31      4.16 o 
   1   1   0    18307.65    18711.93    110.05 o 
   2   1   0    35138.35    35390.14    120.15 o 
   3   1   0      658.38      634.88     19.01 o 
   4   1   0    17464.96    18293.79    136.05 o 
   5   1   0      402.63      383.38     30.09 o 
   6   1   0     1317.09     1372.98     37.72 o 
   7   1   0      787.13      891.85     19.69 o 
   8   1   0       13.55       10.27      2.46 o 
   0   2   0     4490.50     4515.54    128.23 o 
   1   2   0      414.66      442.70      9.93 o 
   2   2   0      988.47      948.55     13.97 o 
   3   2   0     1702.23     1678.23     50.25 o 
   4   2   0     1665.67     1816.29     61.38 o 
   5   2   0     1405.45     1396.44     59.13 o 
   6   2   0     3744.74     3874.32     48.63 o 
   7   2   0      221.99      202.74     13.90 o 
   1   3   0      151.43      189.90      6.42 o 
   2   3   0      684.86      681.31     19.09 o 
   3   3   0     1043.25     1133.27     30.47 o 
   4   3   0      297.28      308.62     26.01 o 
   5   3   0       14.72       18.54      3.31 o 
   6   3   0       56.90       61.25      6.20 o 
   7   3   0      111.19      102.28      6.42 o 
   0   4   0     1383.46     1643.57     57.19 o 
   1   4   0        0.06        2.97      1.60 o 
   2   4   0        0.04       -0.15      4.05 o 
   3   4   0       98.78      107.75     10.53 o 
   4   4   0       69.38       69.26     12.44 o 
   5   4   0       95.42       94.17      6.52 o 
   6   4   0        6.50        8.36      2.58 o 
   7   4   0      322.18      327.15     33.12 o 
   1   5   0     1439.92     1531.58     47.17 o 
   2   5   0       96.64       77.08      7.36 o 
   3   5   0      138.99      127.52     11.08 o 
   4   5   0       33.22       23.96      7.81 o 
   5   5   0      287.16      282.64     11.11 o 
   6   5   0        0.46        1.87      2.74 o 
   7   5   0      351.84      352.10     24.22 o 
   0   6   0      366.16      287.83     20.77 o 
   1   6   0      761.52      803.22     37.85 o 
   2   6   0      772.50      690.44     20.44 o 
   3   6   0     1611.74     1616.11     40.93 o 
   4   6   0        0.03       -1.06      1.94 o 
   5   6   0     1283.58     1284.58     27.83 o 
   6   6   0      497.92      541.35     14.85 o 
   7   6   0      324.75      334.38     12.87 o 
   1   7   0     2431.13     2659.88     51.33 o 
   2   7   0     1792.40     1848.06     28.82 o 
   3   7   0     1208.72     1212.84     53.98 o 
   4   7   0     2024.56     2071.79     76.26 o 
   5   7   0        1.64        2.36      1.75 o 
   6   7   0     1031.92     1015.73     71.37 o 
   0   8   0     3361.18     3584.65     56.77 o 
   1   8   0      243.25      257.23     10.82 o 
   2   8   0     1671.96     1799.40     24.55 o 
   3   8   0     1282.57     1306.08     43.54 o 
   4   8   0      112.56      103.30      7.36 o 
   5   8   0     1115.93     1152.08     23.16 o 
   6   8   0       46.82       58.62      5.62 o 
   1   9   0      351.59      356.74     11.31 o 
   2   9   0      492.39      525.63     13.31 o 
   3   9   0        7.67        4.16      2.06 o 
   4   9   0     1032.45     1117.19     35.84 o 
   5   9   0        8.13        7.39      3.05 o 
   0  10   0      262.84      269.17     19.55 o 
   1  10   0        5.14        6.06      2.35 o 
   2  10   0       24.39       28.09      3.97 o 
   3  10   0       65.96       71.15      5.99 o 
   4  10   0        1.61        0.00      1.95 o 
   1  11   0       90.10       97.37     10.39 o 
   2  11   0       13.38       11.13      2.52 o 
   3  11   0      196.29      213.37     11.85 o 
   0  12   0        6.72        4.28      1.91 o 
   1  12   0       20.85       25.62      3.03 o 
   2  12   0        8.41        5.63      1.81 o 
  -8   1   1       24.14       20.37      3.06 o 
  -7   1   1       75.13       85.09      5.83 o 
  -6   1   1       55.67       57.92      5.86 o 
  -5   1   1     1284.19     1339.72     54.93 o 
  -4   1   1     3534.18     3794.95     55.33 o 
  -3   1   1      854.80      820.82     21.48 o 
  -2   1   1    24404.62    25440.74    111.78 o 
  -1   1   1      426.52      419.33     23.49 o 
   0   1   1     8696.87     8835.00     50.49 o 
   1   1   1        0.20        4.66      1.36 o 
   2   1   1     3709.42     3908.90     49.07 o 
   3   1   1      103.18       79.57      7.04 o 
   4   1   1     3494.40     3859.22     58.59 o 
   5   1   1      148.09      113.55     16.52 o 
   6   1   1      337.19      364.29     14.48 o 
   7   1   1      253.07      268.64     10.98 o 
   8   1   1        2.52        2.11      1.36 o 
  -8   2   1      171.39      148.48      7.71 o 
  -7   2   1      291.73      276.72     15.88 o 
  -6   2   1     3743.76     3886.71     47.08 o 
  -5   2   1       89.71       81.37     13.92 o 
  -4   2   1     6308.90     6621.94    117.68 o 
  -3   2   1     1805.71     1926.87     53.56 o 
  -2   2   1     1948.07     1896.45     22.94 o 
  -1   2   1     1658.50     1672.80     23.98 o 
   0   2   1        0.35        1.93      1.26 o 
   1   2   1      660.71      806.51     13.64 o 
   2   2   1     1146.31     1068.53     17.34 o 
   3   2   1       84.45       65.48     10.17 o 
   4   2   1     1531.52     1392.96     54.84 o 
   5   2   1       32.90       32.59      9.56 o 
   6   2   1     2229.00     2340.59     37.32 o 
   7   2   1      225.17      257.86     15.56 o 
  -7   3   1       36.90       40.29      4.16 o 
  -6   3   1     1007.55     1078.56     25.06 o 
  -5   3   1     1178.97     1173.75     44.98 o 
  -4   3   1        0.72        2.33      3.95 o 
  -3   3   1     2324.30     2245.45     60.64 o 
  -2   3   1      804.63      718.96     19.31 o 
  -1   3   1     1202.59     1181.90     17.16 o 
   0   3   1      314.76      258.17     10.92 o 
   1   3   1      647.63      602.51     11.96 o 
   2   3   1      251.12      206.60     10.76 o 
   3   3   1     3069.47     2995.60     52.04 o 
   4   3   1       13.48       16.47      6.91 o 
   5   3   1     1218.71     1238.44     27.71 o 
   6   3   1      309.76      343.89     14.12 o 
   7   3   1      109.86      121.97     14.23 o 
  -7   4   1      426.91      486.31     33.16 o 
  -6   4   1      275.23      295.54     12.66 o 
  -5   4   1      190.82      181.36      9.07 o 
  -4   4   1     1767.95     1791.66     64.44 o 
  -3   4   1        7.61        2.55      2.51 o 
  -2   4   1     1806.97     1720.15     32.39 o 
  -1   4   1     3624.89     3446.39     80.47 o 
   0   4   1      131.85      161.59      8.38 o 
   1   4   1     9751.21    10285.78    123.99 o 
   2   4   1      177.36      127.26      6.09 o 
   3   4   1      337.67      353.48     18.10 o 
   4   4   1     1480.35     1464.03     59.66 o 
   5   4   1      449.81      421.86     14.04 o 
   6   4   1      436.95      454.49     15.95 o 
   7   4   1      371.66      396.77     11.92 o 
  -7   5   1       95.50      103.99      7.13 o 
  -6   5   1      487.24      520.79     16.05 o 
  -5   5   1      764.49      752.89     25.26 o 
  -4   5   1        2.95        3.47      2.86 o 
  -3   5   1     4457.05     4568.09     67.25 o 
  -2   5   1      605.21      514.66     16.88 o 
  -1   5   1     1897.46     2128.00     55.07 o 
   0   5   1     6314.82     6715.06     91.38 o 
   1   5   1      115.36       78.24     10.95 o 
   2   5   1     3415.65     3398.84     47.79 o 
   3   5   1     2345.64     2330.33     60.96 o 
   4   5   1       34.06       31.67      9.57 o 
   5   5   1     1352.17     1341.29     24.81 o 
   6   5   1       37.63       39.91      4.60 o 
   7   5   1        4.04        6.47      2.51 o 
  -7   6   1      298.97      340.83     13.13 o 
  -6   6   1     1014.57     1062.23     34.53 o 
  -5   6   1      398.56      399.18     15.14 o 
  -4   6   1     1645.52     1566.18     33.23 o 
  -3   6   1       27.41       16.43      3.94 o 
  -2   6   1      578.36      561.63     18.10 o 
  -1   6   1     3520.60     3911.73     83.55 o 
   0   6   1      128.20      135.04      9.89 o 
   1   6   1     6790.45     7272.24     72.93 o 
   2   6   1      771.15      771.93     21.83 o 
   3   6   1     1398.45     1531.01     40.93 o 
   4   6   1      695.79      663.26     22.09 o 
   5   6   1        1.23       -3.28      3.79 o 
   6   6   1      143.35      149.20     12.26 o 
   7   6   1       68.12       76.90      6.14 o 
  -6   7   1        2.24        2.17      3.03 o 
  -5   7   1       15.54       19.08      5.02 o 
  -4   7   1      514.94      512.95     27.56 o 
  -3   7   1      151.29      155.97     14.21 o 
  -2   7   1     2475.22     2653.23     74.31 o 
  -1   7   1      196.22      196.50     14.98 o 
   0   7   1     1190.69     1257.89     25.52 o 
   1   7   1       95.64      113.25      9.29 o 
   2   7   1      285.38      323.70     17.31 o 
   3   7   1      317.58      300.10     27.43 o 
   4   7   1       72.25       82.95      9.26 o 
   5   7   1       68.52       72.62      6.47 o 
   6   7   1       19.18       13.99      3.40 o 
  -6   8   1        8.03        5.93      1.74 o 
  -5   8   1      179.13      184.89     13.59 o 
  -4   8   1       79.04       71.92      9.69 o 
  -3   8   1       89.29       89.62     11.40 o 
  -2   8   1      377.74      388.15     11.19 o 
  -1   8   1       66.99       62.93      4.16 o 
   0   8   1      284.18      302.35     16.36 o 
   1   8   1      287.41      300.26     11.44 o 
   2   8   1      247.22      231.25      9.28 o 
   3   8   1        0.67       -0.31      1.78 o 
   4   8   1        3.02        1.59      1.46 o 
   5   8   1        5.39        6.23      2.12 o 
   6   8   1       36.70       36.63      4.34 o 
  -5   9   1      122.05      124.42      5.20 o 
  -4   9   1        5.18        7.92      3.62 o 
  -3   9   1      179.88      182.45     15.12 o 
  -2   9   1      326.43      341.87     10.75 o 
  -1   9   1       11.01       11.09      2.00 o 
   0   9   1     1290.36     1398.85     23.08 o 
   1   9   1      222.54      227.99      9.02 o 
   2   9   1      675.57      690.25     13.75 o 
   3   9   1      250.95      257.45     12.88 o 
   4   9   1       16.24       14.72      4.53 o 
   5   9   1       89.01       84.87      8.12 o 
  -4  10   1      130.71      133.83      7.60 o 
  -3  10   1       86.93       81.96      6.32 o 
  -2  10   1       36.56       41.17      4.19 o 
  -1  10   1     1061.99     1088.62     27.46 o 
   0  10   1      197.31      198.59     11.89 o 
   1  10   1      670.90      689.13     21.86 o 
   2  10   1     1150.90     1247.26     27.33 o 
   3  10   1       56.41       60.18      5.74 o 
   4  10   1      741.65      764.61     25.55 o 
  -3  11   1      673.22      724.24     23.47 o 
  -2  11   1      614.75      606.48     16.39 o 
  -1  11   1      213.49      232.03     10.76 o 
   0  11   1      874.11      916.25     24.36 o 
   1  11   1      366.66      382.86     14.25 o 
   2  11   1      383.42      406.19     20.10 o 
   3  11   1     1043.59     1008.18     26.97 o 
  -1  12   1     1387.67     1448.60     22.28 o 
   0  12   1       42.17       47.76      4.25 o 
   1  12   1     1231.67     1334.74     21.76 o 
   2  12   1      261.20      243.70     11.88 o 
  -7   0   2      690.02      729.90     24.52 o 
  -6   0   2      271.13      271.37     16.90 o 
  -5   0   2      976.50      854.42     39.14 o 
  -4   0   2       22.23       11.95      4.38 o 
  -3   0   2      860.03      779.29     29.57 o 
  -2   0   2      789.94      746.60     19.98 o 
  -1   0   2        7.38       12.69      3.70 o 
   0   0   2    32172.87    30288.73    212.06 o 
   1   0   2      922.88      998.85     31.55 o 
   2   0   2    40935.22    43631.98    236.69 o 
   3   0   2     2137.90     1919.13     50.27 o 
   4   0   2      970.41     1175.00     46.62 o 
   5   0   2     1712.10     1718.70     63.08 o 
   6   0   2      488.76      489.76     24.56 o 
   7   0   2       15.25       19.49      5.04 o 
  -7   1   2      420.79      465.26     13.44 o 
  -6   1   2      231.87      240.75     11.07 o 
  -5   1   2       13.70        6.71      3.29 o 
  -4   1   2     2124.30     2086.42     39.94 o 
  -3   1   2      554.34      483.50     16.11 o 
  -2   1   2     8978.34     9430.80     54.83 o 
  -1   1   2      272.78      233.28      8.85 o 
   0   1   2     1998.54     2278.94     49.29 o 
   1   1   2     2979.54     2853.08     63.97 o 
   2   1   2     3864.12     3759.76     27.83 o 
   3   1   2      487.91      469.14     17.27 o 
   4   1   2     6465.90     6474.14     78.88 o 
   5   1   2      164.27      154.86     19.79 o 
   6   1   2     1088.18     1156.96     26.49 o 
   7   1   2      215.07      273.92     11.45 o 
  -7   2   2        0.57       -0.50      1.61 o 
  -6   2   2     1249.54     1331.30     26.64 o 
  -5   2   2      454.83      419.71     31.04 o 
  -4   2   2     2222.20     2425.57     69.64 o 
  -3   2   2      489.47      425.21     24.98 o 
  -2   2   2        8.06        2.05      1.77 o 
  -1   2   2       83.51       84.43      5.29 o 
   0   2   2     3920.40     4152.14    165.46 o 
   1   2   2      450.72      410.67      9.72 o 
   2   2   2     1125.27     1080.65     17.89 o 
   3   2   2      350.64      282.77     11.02 o 
   4   2   2       40.55       37.74      9.07 o 
   5   2   2       84.54       76.83      7.74 o 
   6   2   2     1041.04     1089.72     32.48 o 
   7   2   2       65.45       61.32      7.88 o 
  -7   3   2       23.19       28.52      3.62 o 
  -6   3   2      112.10      108.47      7.60 o 
  -5   3   2      163.97      157.51      8.96 o 
  -4   3   2      658.85      641.89     36.93 o 
  -3   3   2       18.57       11.05      4.13 o 
  -2   3   2     1888.61     1846.48     31.47 o 
  -1   3   2     1487.43     1358.97     33.72 o 
   0   3   2     2495.54     2902.13     46.04 o 
   1   3   2      794.73      928.34     15.15 o 
   2   3   2      373.62      364.91     10.36 o 
   3   3   2       24.35       31.02      5.47 o 
   4   3   2      712.06      718.70     41.25 o 
   5   3   2      176.94      184.13      9.25 o 
   6   3   2      171.12      173.31     10.04 o 
   7   3   2       28.35       17.96      4.04 o 
  -7   4   2       32.77       31.15      3.52 o 
  -6   4   2        3.62        4.01      1.75 o 
  -5   4   2       78.51       78.38      5.99 o 
  -4   4   2       26.32       24.71      8.18 o 
  -3   4   2      345.97      400.85     26.22 o 
  -2   4   2      199.21      222.95      7.83 o 
  -1   4   2     1802.67     1997.95     54.33 o 
   0   4   2      435.77      505.98     15.11 o 
   1   4   2     2659.84     2967.88     27.83 o 
   2   4   2       33.83       32.86      4.05 o 
   3   4   2      510.01      593.19     23.79 o 
   4   4   2       75.56       74.95     13.92 o 
   5   4   2       81.57       85.23      6.45 o 
   6   4   2       14.62       11.64      2.88 o 
   7   4   2       54.00       56.39     11.61 o 
  -7   5   2       62.02       59.29      5.75 o 
  -6   5   2        6.76       11.70      2.59 o 
  -5   5   2        5.71        4.90      1.57 o 
  -4   5   2      157.40      132.54     17.14 o 
  -3   5   2      426.33      392.14     26.35 o 
  -2   5   2       16.65       37.23      3.59 o 
  -1   5   2     1511.39     1484.71     53.23 o 
   0   5   2      625.93      695.55     17.11 o 
   1   5   2      123.52      109.97      7.46 o 
   2   5   2      559.12      541.29     14.46 o 
   3   5   2       45.48       43.16      6.95 o 
   4   5   2       27.88       20.58      6.83 o 
   5   5   2       57.49       57.63      5.69 o 
   6   5   2        2.91        3.91      3.01 o 
   7   5   2       37.43       40.40      3.45 o 
  -7   6   2      285.78      343.89     13.08 o 
  -6   6   2      744.71      772.43     21.70 o 
  -5   6   2     1927.77     2037.52     29.09 o 
  -4   6   2      136.26      127.45      7.46 o 
  -3   6   2     1398.67     1360.08     48.66 o 
  -2   6   2     1374.51     1380.57     28.16 o 
  -1   6   2       85.71      100.30      9.78 o 
   0   6   2     1372.67     1254.92     30.12 o 
   1   6   2      234.93      222.18     11.99 o 
   2   6   2        4.79        2.03      1.25 o 
   3   6   2      522.82      481.16     23.15 o 
   4   6   2       23.13       26.94      4.61 o 
   5   6   2       27.18       27.92      5.28 o 
   6   6   2        7.52        1.29      2.61 o 
  -6   7   2     1188.19     1258.24     30.53 o 
  -5   7   2        0.18       -0.14      1.30 o 
  -4   7   2     3237.26     3320.77     94.46 o 
  -3   7   2     1135.31     1162.40     47.29 o 
  -2   7   2     1729.21     1726.90     44.58 o 
  -1   7   2     3460.14     3704.23     68.35 o 
   0   7   2      262.00      275.85     14.41 o 
   1   7   2      652.91      663.42     23.00 o 
   2   7   2      253.09      239.39     13.31 o 
   3   7   2       91.47       72.69      5.66 o 
   4   7   2      151.20      151.44     12.65 o 
   5   7   2        6.23        3.45      1.66 o 
   6   7   2        4.17        5.12      2.96 o 
  -6   8   2        5.01        4.26      1.62 o 
  -5   8   2      580.09      605.55     16.11 o 
  -4   8   2      593.65      622.85     28.40 o 
  -3   8   2      621.19      626.48     29.25 o 
  -2   8   2     2136.25     2136.09     23.94 o 
  -1   8   2       44.28       47.43      3.22 o 
   0   8   2     1896.45     1930.51     42.10 o 
   1   8   2      134.98      144.18      8.98 o 
   2   8   2      265.22      279.95     10.34 o 
   3   8   2      478.56      502.40     25.80 o 
   4   8   2      146.50      146.01      9.63 o 
   5   8   2      623.09      652.97     17.37 o 
   6   8   2      402.87      449.74     15.03 o 
  -5   9   2        0.28       -0.42      1.16 o 
  -4   9   2      146.32      146.28     12.55 o 
  -3   9   2      176.07      177.64     14.84 o 
  -2   9   2       27.10       33.32      3.30 o 
  -1   9   2       86.40       86.06      4.79 o 
   0   9   2      755.03      728.63     15.58 o 
   1   9   2      240.69      234.53      9.28 o 
   2   9   2     1648.50     1670.92     21.13 o 
   3   9   2       12.59        9.34      2.89 o 
   4   9   2     1484.45     1563.73     42.67 o 
   5   9   2       98.82      101.08      8.89 o 
  -4  10   2       45.08       47.06      6.22 o 
  -3  10   2      121.37      114.19     10.96 o 
  -2  10   2      270.50      255.46     12.38 o 
  -1  10   2        8.16       10.75      4.12 o 
   0  10   2      650.33      677.83     22.03 o 
   1  10   2       23.52       24.77      3.97 o 
   2  10   2      292.74      297.33     12.96 o 
   3  10   2        9.66       12.91      2.79 o 
   4  10   2       91.39       84.38      8.28 o 
  -3  11   2        3.13        6.21      2.69 o 
  -2  11   2      192.12      202.44      9.36 o 
  -1  11   2       29.89       31.95      4.02 o 
   0  11   2       10.33       18.45      5.31 o 
   1  11   2       71.84       76.48      6.47 o 
   2  11   2       42.63       40.92      6.88 o 
   3  11   2       68.96       61.72      6.40 o 
  -1  12   2       36.59       34.26      3.28 o 
   0  12   2        4.58        3.25      1.62 o 
   1  12   2        0.58        1.09      3.48 o 
   2  12   2        3.21        4.32      2.34 o 
  -7   1   3       46.51       43.01      6.34 o 
  -6   1   3        3.10        2.55      1.69 o 
  -5   1   3       78.14       62.06     11.48 o 
  -4   1   3       33.00       35.75      5.24 o 
  -3   1   3      837.19      824.65     23.08 o 
  -2   1   3      604.30      518.35     17.22 o 
  -1   1   3      586.93      563.10     16.10 o 
   0   1   3     3353.37     3621.53     72.86 o 
   1   1   3       93.78       89.51      4.57 o 
   2   1   3       84.70       84.63      5.53 o 
   3   1   3     1794.70     1791.89     36.03 o 
   4   1   3       33.43       29.34      5.21 o 
   5   1   3      206.23      176.41     21.86 o 
   6   1   3        0.48       -2.55      2.55 o 
   7   1   3        1.02        1.39      1.56 o 
  -7   2   3       13.52       12.77      2.37 o 
  -6   2   3       24.85       34.64      4.61 o 
  -5   2   3       24.61       26.26      7.99 o 
  -4   2   3     1506.27     1474.07     53.11 o 
  -3   2   3       38.90       26.84      6.41 o 
  -2   2   3      791.21      750.96     18.48 o 
  -1   2   3     8387.59     7274.21    301.30 o 
   0   2   3      458.18      522.99     38.91 o 
   1   2   3     4358.12     4485.98     44.42 o 
   2   2   3       28.50       13.46      2.66 o 
   3   2   3      251.29      270.14     11.30 o 
   4   2   3      412.45      349.25     28.49 o 
   5   2   3      933.15      887.70     27.23 o 
   6   2   3        0.42        0.97      1.69 o 
   7   2   3     1035.97     1183.32     34.06 o 
  -7   3   3        6.01        1.69      3.70 o 
  -6   3   3      145.70      156.05      9.17 o 
  -5   3   3      191.85      167.05      8.51 o 
  -4   3   3      203.23      168.19     18.30 o 
  -3   3   3      837.70      736.24     33.59 o 
  -2   3   3     2670.56     2228.07     99.71 o 
  -1   3   3      657.67      562.52     46.12 o 
   0   3   3     2435.76     2238.85     25.21 o 
   1   3   3      134.24      109.89      4.54 o 
   2   3   3      180.93      140.32      6.87 o 
   3   3   3     2898.36     2889.80    105.54 o 
   4   3   3      214.57      205.09     22.32 o 
   5   3   3     1517.35     1509.15     31.60 o 
   6   3   3      686.32      761.17     21.16 o 
   7   3   3       69.33       58.86      7.20 o 
  -7   4   3       84.67       95.28      5.88 o 
  -6   4   3      684.54      727.09     19.18 o 
  -5   4   3        7.83        4.20      1.94 o 
  -4   4   3     1053.62      905.52     43.66 o 
  -3   4   3      607.23      524.73     29.42 o 
  -2   4   3      405.44      321.38     10.56 o 
  -1   4   3      803.57      602.28     10.69 o 
   0   4   3     1312.59     1352.36     29.28 o 
   1   4   3     3786.70     3713.82     64.70 o 
   2   4   3     3728.71     3674.38     41.57 o 
   3   4   3     1773.12     1903.69     44.05 o 
   4   4   3     2116.51     2202.22     76.82 o 
   5   4   3      158.47      146.16      8.52 o 
   6   4   3      761.96      810.44     21.17 o 
   7   4   3      399.70      396.56     11.44 o 
  -7   5   3      514.16      574.90     33.35 o 
  -6   5   3      360.27      380.52     13.25 o 
  -5   5   3      739.86      758.62     19.98 o 
  -4   5   3      463.72      445.23     30.45 o 
  -3   5   3     1192.83     1072.07     42.80 o 
  -2   5   3     2555.63     2332.91     40.37 o 
  -1   5   3      957.57     1088.02     29.35 o 
   0   5   3     1875.66     1695.25     27.29 o 
   1   5   3      253.98      173.72      9.53 o 
   2   5   3     1520.68     1484.78     28.22 o 
   3   5   3      890.59      846.19     30.75 o 
   4   5   3       19.53       27.02      5.17 o 
   5   5   3      630.68      652.20     19.22 o 
   6   5   3      356.89      405.51     14.14 o 
   7   5   3        0.35        0.45      1.19 o 
  -7   6   3       10.82       18.60      3.32 o 
  -6   6   3     1970.60     2067.71     28.89 o 
  -5   6   3        6.81        4.74      1.30 o 
  -4   6   3     1948.72     1939.24     51.38 o 
  -3   6   3       61.33       53.75     10.02 o 
  -2   6   3      317.33      282.85     16.12 o 
  -1   6   3      261.14      234.63     14.98 o 
   0   6   3     1007.30     1035.53     32.31 o 
   1   6   3      499.93      475.88     24.61 o 
   2   6   3     1932.96     1873.14     43.95 o 
   3   6   3       52.50       53.90      8.08 o 
   4   6   3      293.15      275.21     14.72 o 
   5   6   3      184.86      209.15     15.61 o 
   6   6   3       49.83       38.40      6.26 o 
  -6   7   3       24.46       23.64      4.90 o 
  -5   7   3        9.18        8.03      3.28 o 
  -4   7   3      505.56      522.99     17.13 o 
  -3   7   3      114.23      129.39      9.10 o 
  -2   7   3     1677.55     1715.12     44.78 o 
  -1   7   3      781.70      862.32     32.25 o 
   0   7   3      859.32      912.65     26.99 o 
   1   7   3     1031.62     1152.13     31.04 o 
   2   7   3      358.12      374.18     16.96 o 
   3   7   3      787.75      792.43     19.27 o 
   4   7   3      754.84      738.91     28.79 o 
   5   7   3       16.29       11.19      3.45 o 
   6   7   3      185.65      184.24     21.35 o 
  -6   8   3       35.02       37.68      4.30 o 
  -5   8   3       60.08       59.96      4.19 o 
  -4   8   3       15.95       23.53      5.80 o 
  -3   8   3       10.57       14.49      4.84 o 
  -2   8   3     1108.77     1114.42     19.12 o 
  -1   8   3        5.70        4.70      1.41 o 
   0   8   3     2372.30     2512.20     37.69 o 
   1   8   3      465.18      466.68     16.49 o 
   2   8   3     1284.23     1301.78     26.48 o 
   3   8   3      695.17      773.29     32.73 o 
   4   8   3      184.47      171.24     12.81 o 
   5   8   3       15.29       13.07      2.61 o 
   6   8   3       11.88       14.19      2.95 o 
  -5   9   3       31.44       32.42      4.86 o 
  -4   9   3      308.91      312.63     18.37 o 
  -3   9   3      153.44      150.91     13.63 o 
  -2   9   3      392.85      391.94     11.50 o 
  -1   9   3       55.10       46.75      3.07 o 
   0   9   3        0.49       -0.30      1.27 o 
   1   9   3      386.06      400.54     13.86 o 
   2   9   3      410.67      453.11     10.93 o 
   3   9   3     1000.32     1067.93     26.97 o 
   4   9   3       88.21       85.20      9.83 o 
   5   9   3      465.55      481.34     19.09 o 
  -4  10   3        8.03        8.77      3.16 o 
  -3  10   3        4.90        4.14      2.44 o 
  -2  10   3       21.83       30.07      4.28 o 
  -1  10   3      494.89      527.67     26.91 o 
   0  10   3      111.35      121.85      9.09 o 
   1  10   3      564.52      568.69     19.36 o 
   2  10   3      721.10      739.76     16.62 o 
   3  10   3        1.18        2.20      1.37 o 
   4  10   3      913.32      895.88     26.95 o 
  -3  11   3      418.55      418.25     17.32 o 
  -2  11   3      377.81      395.74     12.74 o 
  -1  11   3        3.66        5.62      2.11 o 
   0  11   3      748.88      774.30     27.01 o 
   1  11   3      286.94      309.49     15.41 o 
   2  11   3      151.72      133.57     12.02 o 
   3  11   3      875.63      815.78     22.57 o 
  -1  12   3      855.01      852.78     16.08 o 
   0  12   3       14.52       18.02      2.59 o 
   1  12   3      398.24      376.64     11.28 o 
  -7   0   4      903.95      977.53     27.12 o 
  -6   0   4      159.03      156.00     12.12 o 
  -5   0   4     3518.64     3331.36     77.59 o 
  -4   0   4      458.67      400.97     23.88 o 
  -3   0   4      617.37      500.08     22.94 o 
  -2   0   4     3341.40     3778.52    130.57 o 
  -1   0   4     3589.01     4119.59     55.86 o 
   0   0   4      175.49      256.63     20.39 o 
   1   0   4    19748.22    21154.19    151.81 o 
   2   0   4        5.24        2.59      1.96 o 
   3   0   4     6211.32     6225.15    104.22 o 
   4   0   4      276.33      238.14     22.23 o 
   5   0   4      728.28      754.60     44.07 o 
   6   0   4     1359.29     1459.00     44.11 o 
   7   0   4        2.31        0.66      2.36 o 
  -7   1   4      311.25      325.14     15.93 o 
  -6   1   4     1470.91     1523.17     22.85 o 
  -5   1   4       15.85       15.28      5.40 o 
  -4   1   4     1368.46     1199.47     30.31 o 
  -3   1   4     3721.60     3508.44     82.35 o 
  -2   1   4       64.41       48.60      3.17 o 
  -1   1   4     4795.30     5070.63     57.65 o 
   0   1   4     1547.28     1611.40     53.19 o 
   1   1   4       53.11       26.68      3.01 o 
   2   1   4     6632.28     6604.01     47.54 o 
   3   1   4      191.15      210.56     12.96 o 
   4   1   4     2811.48     2720.98     53.95 o 
   5   1   4     1203.12     1235.70     58.99 o 
   6   1   4      283.90      291.93     13.73 o 
   7   1   4      711.61      796.30     19.48 o 
  -7   2   4      188.67      179.59     13.55 o 
  -6   2   4      194.37      182.32      9.71 o 
  -5   2   4      860.51      827.44     20.08 o 
  -4   2   4     1098.71     1036.78     43.35 o 
  -3   2   4     1303.02     1225.89     41.87 o 
  -2   2   4     2883.20     2499.39     50.21 o 
  -1   2   4        3.35        2.97      1.18 o 
   0   2   4     7421.07     7436.22     60.80 o 
   1   2   4     1081.82     1056.09     14.18 o 
   2   2   4     1508.45     1569.08     27.89 o 
   3   2   4     2243.95     2220.65     34.23 o 
   4   2   4      253.80      247.18     24.87 o 
   5   2   4      586.20      560.40     16.43 o 
   6   2   4      990.83     1023.46     19.71 o 
   7   2   4        0.34        7.31      3.54 o 
  -7   3   4        0.46        0.14      2.11 o 
  -6   3   4        4.48        3.85      2.52 o 
  -5   3   4       41.35       38.35      5.25 o 
  -4   3   4       71.23       43.81      9.44 o 
  -3   3   4       17.88       14.65      4.51 o 
  -2   3   4       27.43       23.36      2.76 o 
  -1   3   4     2446.40     2370.70     42.06 o 
   0   3   4      198.92      212.31      8.04 o 
   1   3   4     5930.30     6276.23     42.50 o 
   2   3   4      520.80      558.40     14.67 o 
   3   3   4      262.66      277.40     16.28 o 
   4   3   4     2017.32     2208.66     76.17 o 
   5   3   4       27.00       24.49      3.47 o 
   6   3   4      454.06      485.12     16.82 o 
   7   3   4        7.04        3.19      2.97 o 
  -7   4   4       97.90       98.99      7.80 o 
  -6   4   4        0.02        0.19      1.81 o 
  -5   4   4      198.73      188.91     20.66 o 
  -4   4   4       56.75       68.40     11.50 o 
  -3   4   4       52.77       59.37      9.68 o 
  -2   4   4      119.50      140.87      9.18 o 
  -1   4   4      577.79      642.19     17.89 o 
   0   4   4     1008.04     1129.34     27.37 o 
   1   4   4     2153.02     2320.53     34.73 o 
   2   4   4      793.71      837.68     20.03 o 
   3   4   4      591.07      627.29     25.78 o 
   4   4   4      257.14      238.38     25.43 o 
   5   4   4       33.90       27.69      3.65 o 
   6   4   4       13.85       18.38      3.18 o 
   7   4   4        0.03        0.49      1.90 o 
  -7   5   4      140.21      145.33      6.33 o 
  -6   5   4       81.00       88.22      6.37 o 
  -5   5   4       38.61       41.79      6.45 o 
  -4   5   4      318.18      291.34     11.10 o 
  -3   5   4      776.91      730.18     36.00 o 
  -2   5   4       68.33       99.95      6.97 o 
  -1   5   4     2203.64     2359.84     53.52 o 
   0   5   4     2948.46     3435.14     55.52 o 
   1   5   4     1083.12     1114.75     25.41 o 
   2   5   4     3643.35     3851.09     73.84 o 
   3   5   4        0.01       -2.43      2.43 o 
   4   5   4     1013.21     1015.84     29.05 o 
   5   5   4       65.62       53.99      6.39 o 
   6   5   4       11.02       10.51      2.28 o 
   7   5   4        3.07        2.68      2.21 o 
  -7   6   4      558.63      588.48     16.62 o 
  -6   6   4      132.07      144.21      7.42 o 
  -5   6   4     2177.17     2305.68     27.86 o 
  -4   6   4      141.27      132.85      6.54 o 
  -3   6   4     2690.40     2659.43     72.13 o 
  -2   6   4     2033.17     2009.84     45.14 o 
  -1   6   4        2.40        9.12      3.01 o 
   0   6   4     4561.53     4690.44     72.99 o 
   1   6   4      672.34      678.63     22.08 o 
   2   6   4       46.95       33.35      5.84 o 
   3   6   4      888.94      926.19     50.36 o 
   4   6   4     1100.75     1133.33     30.49 o 
   5   6   4       92.52      101.90     11.03 o 
   6   6   4      513.05      502.51     44.16 o 
  -6   7   4      401.06      429.47     16.90 o 
  -5   7   4       44.05       47.89      4.09 o 
  -4   7   4     2489.24     2642.53     59.60 o 
  -3   7   4     1967.95     2098.57     37.23 o 
  -2   7   4     1246.34     1277.35     39.09 o 
  -1   7   4     4715.85     5005.06     81.96 o 
   0   7   4      215.06      207.66     13.00 o 
   1   7   4     1523.93     1622.77     37.62 o 
   2   7   4     1029.03     1050.18     29.38 o 
   3   7   4      292.15      307.06     12.33 o 
   4   7   4      336.90      304.54     18.66 o 
   5   7   4      431.94      449.75     21.60 o 
   6   7   4      158.07      141.69     14.09 o 
  -6   8   4      339.75      342.43     12.19 o 
  -5   8   4      333.38      365.01     14.35 o 
  -4   8   4       55.64       61.86      8.70 o 
  -3   8   4       82.69       83.67     12.05 o 
  -2   8   4     2473.37     2612.70     29.89 o 
  -1   8   4      796.69      859.44     15.57 o 
   0   8   4     2813.88     2850.23     33.34 o 
   1   8   4     2509.57     2662.57     39.55 o 
   2   8   4      147.73      169.08      9.51 o 
   3   8   4      966.18     1040.68     38.96 o 
   4   8   4      490.60      473.42     21.69 o 
   5   8   4       42.00       42.29      4.87 o 
   6   8   4      770.98      771.26     18.82 o 
  -5   9   4        9.28        9.37      2.53 o 
  -4   9   4      299.24      304.33     17.75 o 
  -3   9   4      864.28      935.93     34.45 o 
  -2   9   4      140.01      129.30      5.86 o 
  -1   9   4      790.28      810.25     16.44 o 
   0   9   4      394.49      384.82     14.17 o 
   1   9   4        1.10        8.70      7.85 o 
   2   9   4     2237.57     2232.62     36.90 o 
   3   9   4      148.45      146.31     10.07 o 
   4   9   4     1153.58     1178.93     36.59 o 
   5   9   4      468.19      498.94     27.47 o 
  -4  10   4      135.71      140.08     10.47 o 
  -3  10   4       27.18       27.79      5.43 o 
  -2  10   4      926.11      959.57     23.55 o 
  -1  10   4       17.96       19.80      2.70 o 
   0  10   4     1184.45     1212.62     28.57 o 
   1  10   4       66.47       68.29      6.63 o 
   2  10   4      851.99      845.72     17.73 o 
   3  10   4       94.98      101.52      5.93 o 
   4  10   4        9.53        6.67      2.48 o 
  -3  11   4        0.28        1.56      2.11 o 
  -2  11   4      211.44      188.71      8.56 o 
  -1  11   4        0.25        0.11      1.45 o 
   0  11   4       47.74       42.03      4.73 o 
   1  11   4       75.75       78.01      6.40 o 
   2  11   4      183.68      148.65     12.52 o 
   3  11   4      167.77      147.03      8.99 o 
  -1  12   4        0.07        0.43      1.94 o 
   0  12   4        0.91        1.27      1.57 o 
   1  12   4       14.37       10.47      3.14 o 
  -7   1   5        0.18       -1.67      1.67 o 
  -6   1   5      226.12      236.55     10.81 o 
  -5   1   5       41.57       43.24      4.11 o 
  -4   1   5       20.52       19.07      5.70 o 
  -3   1   5       26.44       16.32      3.18 o 
  -2   1   5        7.23        2.10      1.00 o 
  -1   1   5      282.19      267.29      7.49 o 
   0   1   5     1125.63     1020.67     23.25 o 
   1   1   5      320.62      271.20      7.70 o 
   2   1   5      410.24      419.90     14.22 o 
   3   1   5       85.11       91.40      9.15 o 
   4   1   5      590.78      636.44     26.97 o 
   5   1   5       63.19       81.21     15.85 o 
   6   1   5      316.99      303.11     14.33 o 
   7   1   5      128.64      123.58      7.66 o 
  -7   2   5      231.56      247.14     13.65 o 
  -6   2   5      417.96      444.06     15.11 o 
  -5   2   5       20.96       21.62      3.15 o 
  -4   2   5      978.87      921.52     41.55 o 
  -3   2   5       89.66       66.29      9.64 o 
  -2   2   5      328.24      310.29     13.67 o 
  -1   2   5     1142.68      939.57     18.95 o 
   0   2   5     2382.86     2308.16     20.07 o 
   1   2   5     3822.20     3708.19     33.35 o 
   2   2   5     1930.53     1811.44     20.68 o 
   3   2   5       93.48       95.71      7.47 o 
   4   2   5      685.15      672.36     42.09 o 
   5   2   5     1338.58     1373.91     44.63 o 
   6   2   5       15.28       15.62      2.57 o 
   7   2   5      643.69      660.71     26.63 o 
  -7   3   5      250.96      267.75     10.00 o 
  -6   3   5        3.17        3.21      2.19 o 
  -5   3   5     1006.25     1046.51     29.81 o 
  -4   3   5     2139.35     2144.20     66.24 o 
  -3   3   5     1940.14     1872.11     54.21 o 
  -2   3   5    11607.10    11433.71    252.87 o 
  -1   3   5       39.90       57.90      6.14 o 
   0   3   5    12747.30    12639.79    128.60 o 
   1   3   5     3367.03     3435.06     75.64 o 
   2   3   5      630.22      596.15     16.46 o 
   3   3   5     3847.36     3756.36     63.15 o 
   4   3   5     1272.45     1355.66     61.33 o 
   5   3   5      826.92      810.11     20.54 o 
   6   3   5     1200.41     1280.79     27.52 o 
   7   3   5        0.30        0.96      2.00 o 
  -7   4   5      115.48      118.76      6.88 o 
  -6   4   5     1683.44     1779.95     29.92 o 
  -5   4   5        9.69       11.22      2.38 o 
  -4   4   5     2507.06     2266.87     71.18 o 
  -3   4   5     3243.24     2948.16     72.60 o 
  -2   4   5        6.87        2.73      2.29 o 
  -1   4   5    12366.43    12672.44     69.42 o 
   0   4   5     4934.51     5453.95     66.92 o 
   1   4   5     5547.27     5734.82     65.19 o 
   2   4   5    11702.17    11870.25     88.43 o 
   3   4   5      660.44      701.09     28.10 o 
   4   4   5     3141.72     3366.99     98.48 o 
   5   4   5      131.06      124.62      8.11 o 
   6   4   5      112.09      129.47      8.51 o 
   7   4   5      364.12      344.89     14.66 o 
  -7   5   5      769.14      793.76     55.31 o 
  -6   5   5      148.36      152.86     14.52 o 
  -5   5   5     2781.09     2829.49     54.37 o 
  -4   5   5      528.22      519.31     12.16 o 
  -3   5   5     1581.08     1537.36     53.40 o 
  -2   5   5     6191.57     6139.59     60.90 o 
  -1   5   5      306.22      332.72     16.94 o 
   0   5   5     2901.85     2832.99     51.79 o 
   1   5   5      822.76      761.74     24.66 o 
   2   5   5        0.53        4.35      1.91 o 
   3   5   5     2948.96     3015.09     61.57 o 
   4   5   5      399.56      410.22     18.90 o 
   5   5   5      834.99      865.99     33.15 o 
   6   5   5     1012.20     1010.59     51.93 o 
  -6   6   5     1403.28     1430.47     23.28 o 
  -5   6   5      175.62      189.39      6.77 o 
  -4   6   5     2506.93     2606.99     45.09 o 
  -3   6   5      574.50      559.31     33.26 o 
  -2   6   5      791.02      821.15     29.21 o 
  -1   6   5      319.29      295.86     17.72 o 
   0   6   5       67.12       68.97      8.66 o 
   1   6   5        2.44        1.88      1.72 o 
   2   6   5     1262.68     1264.70     37.55 o 
   3   6   5       11.80       14.37      3.98 o 
   4   6   5      958.08      937.15     39.24 o 
   5   6   5      210.19      220.12     16.28 o 
   6   6   5      121.50      118.81     21.29 o 
  -6   7   5      161.01      154.80     10.08 o 
  -5   7   5       18.24       18.46      3.13 o 
  -4   7   5       50.33       49.32      5.16 o 
  -3   7   5      117.62      125.89      9.18 o 
  -2   7   5      190.85      187.52      8.73 o 
  -1   7   5      471.14      465.39     24.58 o 
   0   7   5      445.35      439.87     21.25 o 
   1   7   5      244.84      259.22     15.25 o 
   2   7   5      216.33      213.79     10.50 o 
   3   7   5      125.92      125.35      8.33 o 
   4   7   5       28.73       26.32      5.99 o 
   5   7   5      166.06      164.81     13.05 o 
   6   7   5      124.79      101.78     19.34 o 
  -5   8   5        0.17        2.18      1.44 o 
  -4   8   5      158.36      145.53      9.28 o 
  -3   8   5       72.27       80.41      7.29 o 
  -2   8   5      173.51      156.46      7.31 o 
  -1   8   5      383.72      395.57     14.53 o 
   0   8   5       63.95       70.89      5.17 o 
   1   8   5       46.22       49.23      5.89 o 
   2   8   5       95.36      102.54      7.71 o 
   3   8   5       99.82       87.60      8.14 o 
   4   8   5      243.82      242.60     15.65 o 
   5   8   5       22.16       19.60      3.18 o 
  -5   9   5       80.75       92.77      7.79 o 
  -4   9   5       44.34       46.27      6.89 o 
  -3   9   5        9.37        7.77      3.50 o 
  -2   9   5       30.74       29.80      2.91 o 
  -1   9   5      113.23      114.14      5.42 o 
   0   9   5      458.82      427.83     13.74 o 
   1   9   5      343.58      366.11     16.44 o 
   2   9   5      276.99      235.33     18.72 o 
   3   9   5      617.96      591.26     19.42 o 
   4   9   5       25.53       17.66      6.84 o 
   5   9   5      226.83      221.36     10.44 o 
  -4  10   5       62.30       71.83      7.36 o 
  -3  10   5      164.72      174.01     13.06 o 
  -2  10   5       69.42       58.37      5.69 o 
  -1  10   5       19.14       28.76      3.30 o 
   0  10   5      232.02      239.53     12.57 o 
   1  10   5        2.05        2.58      2.21 o 
   2  10   5       93.25       89.20     10.69 o 
   3  10   5      279.54      274.42     11.15 o 
   4  10   5      167.00      146.95     10.23 o 
  -3  11   5      231.50      237.02     12.41 o 
  -2  11   5      568.37      554.00     14.17 o 
  -1  11   5       24.95       21.74      4.00 o 
   0  11   5      289.21      316.64     12.77 o 
   1  11   5      485.36      531.10     16.50 o 
   2  11   5       37.04       38.62      3.39 o 
  -1  12   5      739.86      675.05     19.18 o 
   0  12   5      267.44      244.74     19.54 o 
   1  12   5      543.67      498.64     16.20 o 
  -7   0   6       79.21       98.81      7.93 o 
  -6   0   6       93.07       92.66      9.09 o 
  -5   0   6     1076.68     1075.39     22.09 o 
  -4   0   6     1579.63     1520.11     49.28 o 
  -3   0   6      190.74      143.30     13.46 o 
  -2   0   6     4182.94     4106.82    158.50 o 
  -1   0   6        8.92        6.67      1.83 o 
   0   0   6     1534.69     1535.36     90.12 o 
   1   0   6      557.63      696.98     22.13 o 
   2   0   6     1260.35     1279.96     41.88 o 
   3   0   6      206.31      153.59     18.00 o 
   4   0   6      908.78      978.19     49.88 o 
   5   0   6       39.56       31.62      9.50 o 
   6   0   6      905.85      932.38     35.97 o 
   7   0   6        8.57        7.64      3.42 o 
  -7   1   6       60.75       68.08      6.84 o 
  -6   1   6     2006.25     2123.35     40.30 o 
  -5   1   6      104.06       95.19      6.15 o 
  -4   1   6     1651.08     1561.14     52.00 o 
  -3   1   6      624.47      548.03     18.19 o 
  -2   1   6      186.11      206.82     14.97 o 
  -1   1   6      189.45      115.88      4.59 o 
   0   1   6     1434.01     1360.95     29.92 o 
   1   1   6      618.55      732.19     25.58 o 
   2   1   6     2422.09     2345.90     42.91 o 
   3   1   6      218.23      220.89     14.89 o 
   4   1   6     1472.53     1523.08     44.06 o 
   5   1   6       87.95       77.97     15.48 o 
   6   1   6      211.74      200.14     11.85 o 
   7   1   6      171.51      169.19      8.77 o 
  -7   2   6      447.42      450.42     18.11 o 
  -6   2   6      199.20      197.14     10.20 o 
  -5   2   6      683.46      708.84     17.02 o 
  -4   2   6     2918.23     2994.08     75.91 o 
  -3   2   6      255.46      228.38     18.30 o 
  -2   2   6     4490.04     4405.84     37.61 o 
  -1   2   6      223.19      206.40      6.30 o 
   0   2   6     1004.59      855.54     18.58 o 
   1   2   6     1054.99      840.06     18.14 o 
   2   2   6      277.18      270.62     10.47 o 
   3   2   6      715.79      610.61     21.38 o 
   4   2   6       35.23       23.12      8.87 o 
   5   2   6      683.90      659.06     33.14 o 
   6   2   6      238.65      233.74     12.22 o 
   7   2   6      168.98      143.46      7.35 o 
  -7   3   6        2.24        0.43      1.75 o 
  -6   3   6      161.38      167.98      9.27 o 
  -5   3   6      118.40      112.02      7.05 o 
  -4   3   6        0.56        1.46      2.25 o 
  -3   3   6     1236.60     1096.24     43.07 o 
  -2   3   6       99.28      116.97      6.98 o 
  -1   3   6     1367.18     1341.02     33.53 o 
   0   3   6     1917.75     1906.29     23.64 o 
   1   3   6     4351.34     4296.34     84.04 o 
   2   3   6      417.15      343.33     10.97 o 
   3   3   6     1230.51     1320.95     79.37 o 
   4   3   6       67.91       51.29     12.34 o 
   5   3   6        0.30        0.15      2.38 o 
   6   3   6       78.01       81.88      6.87 o 
   7   3   6       16.52       16.57      3.94 o 
  -7   4   6        0.15        1.04      1.95 o 
  -6   4   6      206.39      205.30      9.89 o 
  -5   4   6      156.35      172.19      8.62 o 
  -4   4   6      210.12      205.49     21.39 o 
  -3   4   6        0.92        3.54      3.79 o 
  -2   4   6      359.46      415.78     31.91 o 
  -1   4   6      366.19      419.43     13.63 o 
   0   4   6       84.73      114.50      6.91 o 
   1   4   6        8.93        7.32      1.93 o 
   2   4   6      225.64      249.13     12.18 o 
   3   4   6        0.78        3.62      2.81 o 
   4   4   6       13.04       16.09      4.30 o 
   5   4   6        4.55        1.99      1.91 o 
   6   4   6       34.78       38.17      6.43 o 
   7   4   6        0.15       -2.08      2.08 o 
  -7   5   6       78.86       76.41      5.81 o 
  -6   5   6      214.34      209.63      9.52 o 
  -5   5   6      313.75      316.15     12.58 o 
  -4   5   6      138.49      127.32      5.39 o 
  -3   5   6     2178.06     2256.81     67.59 o 
  -2   5   6       19.54       23.65      3.12 o 
  -1   5   6      987.94     1010.06     30.95 o 
   0   5   6      804.77      923.66     29.86 o 
   1   5   6       11.86       11.31      2.95 o 
   2   5   6      908.82      995.18     25.68 o 
   3   5   6       40.63       46.12      7.81 o 
   4   5   6      635.50      649.24     24.44 o 
   5   5   6      110.56      104.13     11.50 o 
   6   5   6      230.12      212.39     19.81 o 
  -6   6   6        1.94        3.48      1.94 o 
  -5   6   6     1424.75     1456.40     21.57 o 
  -4   6   6      532.86      549.68     10.37 o 
  -3   6   6      831.07      811.48     19.69 o 
  -2   6   6     1251.81     1234.29     37.26 o 
  -1   6   6      147.41      150.75     13.20 o 
   0   6   6      891.57      909.21     32.64 o 
   1   6   6     2416.58     2424.35    129.67 o 
   2   6   6      353.38      372.87     20.95 o 
   3   6   6     1063.83     1041.18     21.39 o 
   4   6   6      425.42      417.04     23.49 o 
   5   6   6      470.56      517.41     24.90 o 
   6   6   6      931.61      841.85    104.54 o 
  -6   7   6      140.33      151.51      9.66 o 
  -5   7   6       63.34       57.99      5.15 o 
  -4   7   6      331.18      377.21     10.33 o 
  -3   7   6     1959.84     2010.87     37.23 o 
  -2   7   6      354.66      365.08     12.48 o 
  -1   7   6     3378.38     3381.51     68.89 o 
   0   7   6      615.41      610.44     23.67 o 
   1   7   6     2271.27     2375.33    130.38 o 
   2   7   6     2453.37     2416.62     33.05 o 
   3   7   6       10.53        8.69      2.71 o 
   4   7   6     1245.48     1279.67     39.49 o 
   5   7   6      464.21      501.53     22.50 o 
   6   7   6       28.93       21.38      7.46 o 
  -5   8   6      338.06      359.57     11.09 o 
  -4   8   6       35.43       34.54      6.34 o 
  -3   8   6      201.48      216.71     11.89 o 
  -2   8   6      883.12      944.36     20.76 o 
  -1   8   6      193.61      194.44      7.44 o 
   0   8   6     3313.87     3429.27     40.98 o 
   1   8   6     2318.98     2442.76     43.04 o 
   2   8   6      974.34      974.40     23.84 o 
   3   8   6     1865.53     1889.78     28.95 o 
   4   8   6      223.51      220.23     14.82 o 
   5   8   6       58.93       59.35      6.78 o 
  -5   9   6       40.86       43.40      4.96 o 
  -4   9   6      718.83      764.49     27.57 o 
  -3   9   6      139.37      168.00     14.17 o 
  -2   9   6      467.69      490.07     14.50 o 
  -1   9   6     1296.54     1434.39     21.62 o 
   0   9   6        0.84        1.75      1.63 o 
   1   9   6      200.52      247.32     13.61 o 
   2   9   6     1388.35     1378.41     45.94 o 
   3   9   6      302.92      286.29     18.11 o 
   4   9   6     1327.53     1284.58     23.40 o 
   5   9   6      590.61      496.90     17.52 o 
  -4  10   6       16.47       18.97      3.88 o 
  -3  10   6      291.06      299.69     16.92 o 
  -2  10   6      578.61      607.42     28.99 o 
  -1  10   6        7.18        9.44      1.79 o 
   0  10   6     1206.14     1274.96     22.42 o 
   1  10   6      172.81      182.09     11.22 o 
   2  10   6      378.87      382.42     14.89 o 
   3  10   6      303.39      299.02     19.34 o 
   4  10   6       36.41       24.17      4.04 o 
  -3  11   6      223.32      221.69     11.53 o 
  -2  11   6      112.78       97.80      4.77 o 
  -1  11   6      215.70      204.66      9.54 o 
   0  11   6       12.24        9.44      2.39 o 
   1  11   6       28.66       30.39      4.06 o 
   2  11   6       10.79        9.54      1.95 o 
   0  12   6       95.25       88.16      4.92 o 
  -7   1   7        7.02       10.20      2.66 o 
  -6   1   7      326.24      316.16     17.09 o 
  -5   1   7      116.43      113.54      6.85 o 
  -4   1   7        0.95        5.09      3.60 o 
  -3   1   7      747.31      736.55     33.80 o 
  -2   1   7     1688.57     1778.98     52.51 o 
  -1   1   7     1541.72     1704.20     21.59 o 
   0   1   7     1199.79     1260.18     18.03 o 
   1   1   7      178.18      139.26      6.62 o 
   2   1   7      499.53      507.68     14.59 o 
   3   1   7       76.17       77.61      9.75 o 
   4   1   7       50.32       45.40      8.04 o 
   5   1   7        6.53       14.27      8.20 o 
   6   1   7      339.55      339.56     15.45 o 
   7   1   7       42.86       40.38      4.28 o 
  -7   2   7      298.09      296.87     14.15 o 
  -6   2   7     1261.82     1333.09     26.05 o 
  -5   2   7      703.76      744.74     17.65 o 
  -4   2   7     1688.91     1746.49     60.03 o 
  -3   2   7        1.88        2.87      2.25 o 
  -2   2   7     1067.00     1147.14     19.25 o 
  -1   2   7      631.54      549.51     11.75 o 
   0   2   7     2610.42     2630.32     43.22 o 
   1   2   7     1930.13     1969.75     25.16 o 
   2   2   7     8764.34     8690.92     78.50 o 
   3   2   7      324.32      377.70     19.04 o 
   4   2   7     2053.07     2267.88     84.12 o 
   5   2   7      518.30      506.51     15.79 o 
   6   2   7      125.87      116.75      8.59 o 
   7   2   7      225.52      192.17      8.22 o 
  -7   3   7      147.15      146.50      9.73 o 
  -6   3   7       33.15       33.07      4.10 o 
  -5   3   7      535.78      513.59     14.86 o 
  -4   3   7      816.73      801.03     42.66 o 
  -3   3   7      655.74      623.43     33.95 o 
  -2   3   7     6984.32     7117.81     63.63 o 
  -1   3   7        9.61       30.35      3.83 o 
   0   3   7    10932.90    11504.67     85.90 o 
   1   3   7     3792.98     3521.02     41.98 o 
   2   3   7     2300.91     2492.86     33.40 o 
   3   3   7     5991.44     6063.85    270.14 o 
   4   3   7      569.52      562.39     41.94 o 
   5   3   7     1019.72     1061.36     49.10 o 
   6   3   7     1605.63     1633.38     60.82 o 
   7   3   7       55.74       39.22      5.31 o 
  -7   4   7       13.45       14.05      3.03 o 
  -6   4   7      987.42     1020.36     41.78 o 
  -5   4   7      270.06      275.92     11.97 o 
  -4   4   7     2260.83     2392.34     32.07 o 
  -3   4   7     1502.20     1463.37     53.86 o 
  -2   4   7      123.64      134.98      7.32 o 
  -1   4   7     6163.88     5996.20     72.08 o 
   0   4   7     1919.49     1929.78     31.48 o 
   1   4   7     3779.34     3914.68     42.54 o 
   2   4   7     5857.10     5935.11     75.26 o 
   3   4   7       96.77       72.28      9.67 o 
   4   4   7     3677.14     3911.17     62.75 o 
   5   4   7     1440.70     1455.08     30.82 o 
   6   4   7       67.51       56.29      7.50 o 
   7   4   7     1143.03      960.46     21.33 o 
  -7   5   7      207.85      195.03      9.07 o 
  -6   5   7       11.16       11.50      2.62 o 
  -5   5   7     1009.19     1030.83     22.68 o 
  -4   5   7      625.52      617.65     12.06 o 
  -3   5   7      874.85      933.48     44.63 o 
  -2   5   7     2483.45     2483.70     39.38 o 
  -1   5   7      187.90      150.77     12.33 o 
   0   5   7     2564.39     2676.24     54.41 o 
   1   5   7     1111.00     1014.86     27.15 o 
   2   5   7      102.35       92.03      7.08 o 
   3   5   7     2171.39     1972.26    126.78 o 
   4   5   7     1206.99     1173.95     29.00 o 
   5   5   7      793.12      779.35     31.96 o 
   6   5   7      882.31      839.82     28.07 o 
  -6   6   7      135.46      127.95      6.68 o 
  -5   6   7      135.39      133.17      7.80 o 
  -4   6   7      478.89      495.09     11.37 o 
  -3   6   7     1060.86     1076.83     19.70 o 
  -2   6   7        0.47        4.42      2.74 o 
  -1   6   7     1336.36     1296.65     40.34 o 
   0   6   7      546.45      537.42     25.97 o 
   1   6   7      118.01      124.53     10.34 o 
   2   6   7      343.54      329.59     20.77 o 
   3   6   7       41.56       44.29      4.38 o 
   4   6   7       80.01       70.33      6.72 o 
   5   6   7        9.91       10.00      4.02 o 
   6   6   7        3.80        4.83      1.61 o 
  -6   7   7        0.29        2.72      1.68 o 
  -5   7   7       12.31       14.60      2.46 o 
  -4   7   7      194.84      195.41     10.95 o 
  -3   7   7        4.61        6.58      6.12 o 
  -2   7   7      362.42      353.45     14.73 o 
  -1   7   7        0.95        2.63      2.06 o 
   0   7   7       30.33       38.37      6.74 o 
   1   7   7        1.39        2.50      1.92 o 
   2   7   7      102.44      108.17      6.80 o 
   3   7   7      239.03      218.07     10.81 o 
   4   7   7       25.72       27.70      4.20 o 
   5   7   7       89.13       77.49      8.73 o 
   6   7   7        3.40        1.19      1.51 o 
  -5   8   7       52.34       43.81      5.75 o 
  -4   8   7      112.46      103.89     10.70 o 
  -3   8   7      114.13      103.65      8.41 o 
  -2   8   7        2.02        5.07      2.06 o 
  -1   8   7      788.96      801.74     19.21 o 
   0   8   7       59.88       55.92      5.20 o 
   1   8   7      667.15      648.03     22.31 o 
   2   8   7       78.47       77.56     10.46 o 
   3   8   7       23.79       21.64      4.27 o 
   4   8   7      150.70      132.21      8.26 o 
   5   8   7        0.07        0.35      1.84 o 
  -5   9   7      324.61      313.19     12.80 o 
  -4   9   7      183.32      175.82     12.87 o 
  -3   9   7      439.21      474.93     16.54 o 
  -2   9   7      814.87      816.45     18.79 o 
  -1   9   7        0.99        2.48      1.74 o 
   0   9   7      293.29      293.32     11.48 o 
   1   9   7      123.55      131.12     10.09 o 
   2   9   7      118.49      107.28     13.01 o 
   3   9   7      240.64      263.72     17.09 o 
   4   9   7      233.49      220.47      9.34 o 
  -4  10   7      687.98      696.04     21.34 o 
  -3  10   7      422.54      433.39     19.93 o 
  -2  10   7       72.01       76.01      7.46 o 
  -1  10   7      509.29      521.87     11.81 o 
   0  10   7      347.87      338.43     11.37 o 
   1  10   7       41.35       39.45      5.44 o 
   2  10   7      359.59      354.16     11.73 o 
   3  10   7       46.54       30.20      3.63 o 
  -2  11   7     1231.22     1162.80     19.83 o 
  -1  11   7        8.48        7.59      3.11 o 
   0  11   7      302.24      282.24     22.10 o 
   1  11   7      294.02      286.06      9.19 o 
   2  11   7        4.59        4.67      1.63 o 
  -7   0   8      787.37      813.45     21.00 o 
  -6   0   8        4.19        8.36      3.11 o 
  -5   0   8     2358.44     2534.72     48.40 o 
  -4   0   8     4679.19     5286.85    101.12 o 
  -3   0   8     1473.02     1424.04     47.81 o 
  -2   0   8     9463.87     9704.75    120.06 o 
  -1   0   8      842.48      780.59     30.85 o 
   0   0   8     7221.49     7671.08    100.39 o 
   1   0   8       77.85       21.97      5.98 o 
   2   0   8       67.27       68.85     10.96 o 
   3   0   8       58.57      110.69     17.54 o 
   4   0   8     1594.12     1902.45     76.90 o 
   5   0   8       18.44       25.66      9.21 o 
   6   0   8      911.50      973.54     36.90 o 
   7   0   8      122.00       98.73      8.91 o 
  -7   1   8      149.55      155.40      9.61 o 
  -6   1   8     1959.79     2148.85     44.94 o 
  -5   1   8      650.05      661.34     26.47 o 
  -4   1   8     2503.99     2704.09     63.85 o 
  -3   1   8     4422.87     4587.29     62.05 o 
  -2   1   8        0.48        3.93      4.25 o 
  -1   1   8     3174.37     2756.68     41.35 o 
   0   1   8     5053.34     5386.35     44.49 o 
   1   1   8       75.76       36.23      5.29 o 
   2   1   8     3722.39     3791.57     42.99 o 
   3   1   8      973.68     1058.12     53.60 o 
   4   1   8     1122.97     1207.51     43.38 o 
   5   1   8      467.42      473.14     29.33 o 
   6   1   8        4.84        3.50      2.42 o 
   7   1   8       62.47       50.27      4.52 o 
  -7   2   8      266.06      270.38     12.72 o 
  -6   2   8        6.70        5.69      2.93 o 
  -5   2   8      295.50      290.19     15.14 o 
  -4   2   8     1389.68     1466.56     57.44 o 
  -3   2   8      163.12      180.50     18.66 o 
  -2   2   8     6272.97     6583.02     72.02 o 
  -1   2   8     3171.86     3426.86     35.48 o 
   0   2   8     2599.93     2699.04     31.20 o 
   1   2   8     6264.48     6514.91     51.02 o 
   2   2   8      150.60      189.85      7.98 o 
   3   2   8     1671.84     1679.97     80.14 o 
   4   2   8     1235.70     1370.96     67.34 o 
   5   2   8       24.07       39.77     12.53 o 
   6   2   8      811.47      829.50     22.62 o 
   7   2   8        0.18        0.29      1.21 o 
  -7   3   8      110.39      112.47      8.00 o 
  -6   3   8      438.96      442.23     18.85 o 
  -5   3   8      171.50      185.98      9.09 o 
  -4   3   8       84.37       75.33     14.31 o 
  -3   3   8      618.32      627.25     35.99 o 
  -2   3   8      257.01      298.78     12.74 o 
  -1   3   8      372.31      327.03     13.27 o 
   0   3   8     1974.47     2204.42     50.20 o 
   1   3   8      446.41      553.63     16.75 o 
   2   3   8     3996.59     3989.41     50.92 o 
   3   3   8      227.24      238.86     17.32 o 
   4   3   8      213.18      207.11     10.58 o 
   5   3   8      268.27      267.40     18.41 o 
   6   3   8       97.05       77.30      6.29 o 
   7   3   8       95.20       71.45      6.38 o 
  -7   4   8      134.64      118.84      8.06 o 
  -6   4   8        4.39        3.21      1.69 o 
  -5   4   8       10.12        8.98      5.05 o 
  -4   4   8        5.93        2.58      1.88 o 
  -3   4   8      161.98      165.07     13.05 o 
  -2   4   8       22.98       31.79      4.45 o 
  -1   4   8        1.06       -0.36      1.62 o 
   0   4   8      698.33      834.54     21.78 o 
   1   4   8       17.14       18.02      3.19 o 
   2   4   8      454.30      518.58     19.59 o 
   3   4   8       74.59       78.99     11.61 o 
   4   4   8      140.79      143.85      7.42 o 
   5   4   8        6.18        5.19      2.23 o 
   6   4   8       68.08       54.02     10.59 o 
  -6   5   8       71.38       68.33      4.29 o 
  -5   5   8        0.07        0.77      1.90 o 
  -4   5   8      288.07      309.34      9.07 o 
  -3   5   8      703.64      715.91     37.44 o 
  -2   5   8      413.81      415.26     16.78 o 
  -1   5   8     1316.77     1345.63     39.84 o 
   0   5   8       13.52       14.78      4.07 o 
   1   5   8        0.16        3.65      2.08 o 
   2   5   8      249.06      252.10     14.15 o 
   3   5   8      760.16      776.54     22.75 o 
   4   5   8      162.88      149.29      9.20 o 
   5   5   8      740.16      760.16     31.10 o 
   6   5   8      102.54       81.40      8.24 o 
  -6   6   8       35.13       32.39      4.15 o 
  -5   6   8      551.25      554.95     23.48 o 
  -4   6   8        3.62        3.92      2.26 o 
  -3   6   8      102.50      108.48      8.42 o 
  -2   6   8      832.48      775.92     32.10 o 
  -1   6   8      194.37      196.70     16.28 o 
   0   6   8      655.65      709.84     31.14 o 
   1   6   8     2745.53     2828.99     51.76 o 
   2   6   8      157.99      154.99      8.81 o 
   3   6   8     1879.55     1860.70     65.53 o 
   4   6   8       35.48       32.74      4.62 o 
   5   6   8       50.14       44.96      7.19 o 
   6   6   8      475.42      408.25     80.08 o 
  -6   7   8      360.28      380.42     13.36 o 
  -5   7   8       36.78       33.16      3.75 o 
  -4   7   8      119.20      120.03      8.56 o 
  -3   7   8     1171.91     1239.07     29.50 o 
  -2   7   8        0.62       -0.78      1.63 o 
  -1   7   8     2528.75     2414.63     91.71 o 
   0   7   8      197.82      180.75      8.41 o 
   1   7   8      919.94      924.84     23.61 o 
   2   7   8     2058.08     2079.95     50.48 o 
   3   7   8       51.18       40.14      5.78 o 
   4   7   8     1428.86     1451.66     29.82 o 
   5   7   8      259.11      251.44     15.16 o 
  -5   8   8     1289.37     1338.79     31.28 o 
  -4   8   8      292.60      308.94     18.69 o 
  -3   8   8      756.32      797.55     22.92 o 
  -2   8   8      380.02      373.21     21.03 o 
  -1   8   8        0.82        0.08      1.55 o 
   0   8   8      672.34      653.50     17.75 o 
   1   8   8      888.51      930.14     27.57 o 
   2   8   8      397.02      379.44     17.36 o 
   3   8   8     1639.96     1695.56     32.41 o 
   4   8   8       44.16       47.79      5.05 o 
   5   8   8      538.99      501.28     27.78 o 
  -5   9   8        3.03        5.54      2.17 o 
  -4   9   8      287.86      328.81     17.09 o 
  -3   9   8      214.29      224.84     11.11 o 
  -2   9   8       12.01       12.48      2.98 o 
  -1   9   8      627.05      669.96     21.22 o 
   0   9   8      258.10      259.15     12.91 o 
   1   9   8      512.45      522.45     28.63 o 
   2   9   8      583.85      581.80     30.79 o 
   3   9   8       28.65       34.35      6.65 o 
   4   9   8      838.94      774.14     20.82 o 
  -4  10   8      113.88      116.60      8.19 o 
  -3  10   8      212.53      226.22     13.98 o 
  -2  10   8      286.52      308.00     10.00 o 
  -1  10   8       90.72       81.45      5.37 o 
   0  10   8      476.50      497.37     13.56 o 
   1  10   8      502.06      482.57     17.51 o 
   2  10   8       32.41       27.39      8.80 o 
   3  10   8      265.25      219.94     25.68 o 
  -2  11   8        7.36        5.58      1.71 o 
  -1  11   8      266.25      239.26     16.95 o 
   0  11   8       47.34       57.83      4.94 o 
   1  11   8        6.44        6.06      1.88 o 
   2  11   8       68.83       75.69      6.50 o 
  -7   1   9      448.06      430.42     15.72 o 
  -6   1   9        8.14       10.52      3.46 o 
  -5   1   9     1107.96     1197.71     85.49 o 
  -4   1   9       29.33       31.32      6.11 o 
  -3   1   9      670.58      742.24     25.77 o 
  -2   1   9      822.43      816.12     37.09 o 
  -1   1   9     1055.54     1173.25     27.90 o 
   0   1   9      997.45     1133.51     27.90 o 
   1   1   9       12.37       37.68      6.60 o 
   2   1   9       23.78       23.18      5.02 o 
   3   1   9      662.97      618.91     43.09 o 
   4   1   9        9.25       10.91      4.17 o 
   5   1   9        0.99        0.48      3.54 o 
   6   1   9        1.60       -0.15      3.20 o 
   7   1   9       77.79       54.64      5.54 o 
  -7   2   9        6.12        4.35      1.71 o 
  -6   2   9     1619.29     1722.44     39.99 o 
  -5   2   9      160.89      156.09      6.83 o 
  -4   2   9     2088.17     2228.39     51.76 o 
  -3   2   9      602.70      558.19     33.16 o 
  -2   2   9      132.57      145.86     10.50 o 
  -1   2   9     2155.65     1965.68     39.27 o 
   0   2   9      348.75      306.39     11.12 o 
   1   2   9      407.36      372.95     12.79 o 
   2   2   9     2905.67     2929.59    102.31 o 
   3   2   9        8.07        5.35      6.57 o 
   4   2   9     1174.43     1188.83     27.91 o 
   5   2   9      232.13      203.72     15.91 o 
   6   2   9       22.67       15.86      3.25 o 
   7   2   9      194.67      203.04     11.09 o 
  -7   3   9      369.28      350.45     13.99 o 
  -6   3   9        5.93        7.10      2.99 o 
  -5   3   9      704.62      693.29     19.41 o 
  -4   3   9     1469.82     1580.89     23.97 o 
  -3   3   9        3.22        7.03      4.76 o 
  -2   3   9     4750.41     4697.44     93.67 o 
  -1   3   9     1551.73     1567.05     48.81 o 
   0   3   9     1711.23     1779.62     41.30 o 
   1   3   9     3742.82     3493.32     66.67 o 
   2   3   9       14.47       12.92      3.30 o 
   3   3   9     3138.94     3285.28     65.93 o 
   4   3   9      473.16      431.46     15.59 o 
   5   3   9      719.94      628.94     28.59 o 
   6   3   9      461.83      402.08     13.86 o 
  -7   4   9       30.47       27.67      3.67 o 
  -6   4   9     1281.32     1275.87     22.45 o 
  -5   4   9      367.35      377.59     14.13 o 
  -4   4   9     1409.59     1432.74     24.81 o 
  -3   4   9     2283.34     2295.36     70.15 o 
  -2   4   9       32.49       32.25      4.92 o 
  -1   4   9     1067.34      915.51     40.56 o 
   0   4   9     4921.07     5080.41     59.96 o 
   1   4   9      122.44       91.12      8.22 o 
   2   4   9     3288.59     3204.66     53.58 o 
   3   4   9      460.68      471.41     37.61 o 
   4   4   9      663.55      652.54     19.53 o 
   5   4   9     1121.95     1020.24     25.26 o 
   6   4   9       22.88       18.95      6.05 o 
  -6   5   9       41.37       40.11      4.31 o 
  -5   5   9      241.87      250.16     11.28 o 
  -4   5   9     1198.75     1206.18     19.32 o 
  -3   5   9      340.14      320.73     10.04 o 
  -2   5   9     2933.57     2694.82     46.50 o 
  -1   5   9      250.57      251.32     18.08 o 
   0   5   9     1393.42     1428.83     43.66 o 
   1   5   9     1476.47     1503.79     50.73 o 
   2   5   9       30.78       33.49      7.24 o 
   3   5   9      393.38      376.63     19.96 o 
   4   5   9     1582.70     1609.29     57.63 o 
   5   5   9      111.07       99.55     11.02 o 
   6   5   9      731.64      753.16     23.54 o 
  -6   6   9      112.76      110.33      7.79 o 
  -5   6   9        2.46        6.73      2.13 o 
  -4   6   9       98.74       96.66      5.75 o 
  -3   6   9      456.47      430.68     18.29 o 
  -2   6   9        6.50        7.80      1.91 o 
  -1   6   9     2040.39     2180.46     57.15 o 
   0   6   9     1132.53     1190.21     37.83 o 
   1   6   9     1746.12     1890.52     43.38 o 
   2   6   9     1238.23     1284.61     22.39 o 
   3   6   9       83.64       83.87      7.25 o 
   4   6   9      126.81      131.22      9.53 o 
   5   6   9       76.33       69.27      8.82 o 
   6   6   9       22.78       21.37      3.61 o 
  -5   7   9       52.94       50.23      6.55 o 
  -4   7   9      222.04      213.51     11.29 o 
  -3   7   9      257.62      257.27     13.35 o 
  -2   7   9      808.00      779.59     29.24 o 
  -1   7   9      475.61      448.33     13.83 o 
   0   7   9      822.32      853.84     30.68 o 
   1   7   9        3.04        2.75      2.80 o 
   2   7   9       44.82       46.28      4.41 o 
   3   7   9      364.10      364.12     15.94 o 
   4   7   9       32.44       26.67      4.11 o 
   5   7   9      102.79       99.93      9.16 o 
  -5   8   9       37.21       44.04      5.47 o 
  -4   8   9        9.91       12.79      4.07 o 
  -3   8   9      217.12      234.35     12.42 o 
  -2   8   9       59.85       50.08      5.07 o 
  -1   8   9        0.27       -1.82      1.82 o 
   0   8   9       49.17       48.47      4.92 o 
   1   8   9       34.25       33.20      5.33 o 
   2   8   9       14.10       14.16      3.68 o 
   3   8   9      110.85      112.04     12.31 o 
   4   8   9      103.58       92.30      6.57 o 
   5   8   9        0.89        1.97      1.80 o 
  -4   9   9        2.62        0.46      1.53 o 
  -3   9   9      148.44      141.60      9.55 o 
  -2   9   9      349.46      360.22     16.05 o 
  -1   9   9       10.35       13.80      3.32 o 
   0   9   9      437.39      451.54     19.92 o 
   1   9   9      200.49      205.72     18.20 o 
   2   9   9        1.98        9.34      4.55 o 
   3   9   9        2.79        1.96      4.49 o 
   4   9   9      138.62      116.29     10.85 o 
  -3  10   9      334.28      302.94     15.65 o 
  -2  10   9       35.89       36.60      3.36 o 
  -1  10   9      855.29      870.91     21.05 o 
   0  10   9      120.56      114.78      7.53 o 
   1  10   9      191.37      189.12     13.80 o 
   2  10   9      404.54      392.62     13.08 o 
   3  10   9       20.11       18.92      3.35 o 
  -1  11   9       83.83       65.02      6.80 o 
   0  11   9      494.65      479.41     28.16 o 
   1  11   9      156.57      141.60      6.87 o 
   2  11   9        1.59       -0.01      1.72 o 
  -7   0  10      640.04      616.66     16.47 o 
  -6   0  10      124.85      116.09      9.55 o 
  -5   0  10     1370.09     1452.16     95.55 o 
  -4   0  10      401.17      351.00     28.94 o 
  -3   0  10     1385.12     1395.09     52.92 o 
  -2   0  10     4463.00     3940.01     85.36 o 
  -1   0  10      126.63       92.81     11.97 o 
   0   0  10     4718.73     5239.53     93.49 o 
   1   0  10     4511.64     4447.43     89.99 o 
   2   0  10     2298.80     2260.97     68.66 o 
   4   0  10       30.01       27.97     11.33 o 
   5   0  10      117.22      103.62     12.04 o 
   6   0  10      264.74      203.68     16.00 o 
   7   0  10      210.79      185.61     10.19 o 
  -7   1  10      129.12      120.81      5.39 o 
  -6   1  10      391.96      425.98     24.39 o 
  -5   1  10       35.00       42.95      6.64 o 
  -4   1  10      616.34      639.41     17.98 o 
  -3   1  10     2588.12     2458.81     68.75 o 
  -2   1  10      397.07      443.06     19.27 o 
  -1   1  10     4106.49     3917.92    132.10 o 
   0   1  10      583.78      495.41     19.73 o 
   1   1  10      835.78      857.35     27.48 o 
   2   1  10     2369.66     1992.99     45.82 o 
   3   1  10      199.02      174.12     24.07 o 
   4   1  10      739.80      730.39     23.62 o 
   5   1  10      650.88      603.98     19.25 o 
   6   1  10       19.03        9.53      2.57 o 
   7   1  10      103.45      104.53      7.76 o 
  -7   2  10       66.82       66.59      5.86 o 
  -6   2  10        8.77       15.51      3.95 o 
  -5   2  10      242.77      225.10      8.45 o 
  -4   2  10      274.04      268.00      7.73 o 
  -3   2  10        7.65       11.19      5.18 o 
  -2   2  10      877.99      850.51     26.66 o 
  -1   2  10     1152.30     1206.42     29.14 o 
   0   2  10     1324.88     1461.32     26.09 o 
   1   2  10     2098.86     2316.37    100.35 o 
   2   2  10        3.27        5.30      3.35 o 
   3   2  10     1704.60     1854.41     78.56 o 
   4   2  10      741.31      683.22     33.32 o 
   5   2  10      194.34      184.86     15.62 o 
   6   2  10      960.38      786.39     31.24 o 
  -7   3  10       16.54       15.84      2.99 o 
  -6   3  10      211.29      195.22     13.28 o 
  -5   3  10      179.14      169.78      9.34 o 
  -4   3  10      246.52      249.32      8.52 o 
  -3   3  10      131.09      135.73     17.48 o 
  -2   3  10      171.61      152.22     10.45 o 
  -1   3  10      161.33      172.48     17.24 o 
   0   3  10      495.80      534.71     16.11 o 
   1   3  10       61.96       51.89      5.31 o 
   2   3  10     1189.05     1179.59     37.27 o 
   3   3  10      332.80      328.81     32.65 o 
   4   3  10      930.56      914.80     31.95 o 
   5   3  10       28.15       19.75      5.15 o 
   6   3  10        4.77        7.52      3.94 o 
  -6   4  10        1.99       -1.82      1.82 o 
  -5   4  10      620.48      610.91     14.62 o 
  -4   4  10       77.24       74.57      5.74 o 
  -3   4  10      274.95      257.96     24.23 o 
  -2   4  10      158.63      151.99     11.20 o 
  -1   4  10        0.58       -0.39      2.72 o 
   0   4  10        7.33        7.20      2.08 o 
   1   4  10      201.68      212.86     10.92 o 
   2   4  10      606.88      632.35     23.95 o 
   3   4  10       86.18       83.30      5.43 o 
   4   4  10      380.46      382.77     16.75 o 
   5   4  10       46.38       36.69      4.86 o 
   6   4  10      196.42      173.91     29.52 o 
  -6   5  10      108.32       97.00      5.56 o 
  -5   5  10       39.01       39.00      4.39 o 
  -4   5  10      400.13      405.64     12.12 o 
  -3   5  10       44.77       44.67      3.96 o 
  -2   5  10      136.59      124.27     10.38 o 
  -1   5  10       39.21       34.06      7.22 o 
   0   5  10       92.84       99.17     12.46 o 
   1   5  10      296.65      306.73     21.15 o 
   2   5  10       38.62       41.23      5.81 o 
   3   5  10        5.43        3.53      2.22 o 
   4   5  10        6.31        2.04      2.96 o 
   5   5  10      150.61      137.28     12.33 o 
   6   5  10        0.36       -0.57      1.94 o 
  -6   6  10       80.22       74.41      6.06 o 
  -5   6  10       21.71       32.42      5.93 o 
  -4   6  10        0.81       -1.25      3.07 o 
  -3   6  10        3.65        4.20      2.68 o 
  -2   6  10      193.72      189.04     13.18 o 
  -1   6  10       17.37       13.96      2.24 o 
   0   6  10       81.65       90.21      9.89 o 
   1   6  10        3.10        4.50      2.32 o 
   2   6  10      162.97      174.80     22.88 o 
   3   6  10      396.83      384.81     17.16 o 
   4   6  10       77.15       83.01     10.65 o 
   5   6  10       87.70       81.74      8.92 o 
  -5   7  10       99.18      121.78      9.34 o 
  -4   7  10       76.11       68.01      6.24 o 
  -3   7  10      289.19      305.05     14.62 o 
  -2   7  10      172.19      170.28     12.25 o 
  -1   7  10      367.98      392.38     13.23 o 
   0   7  10      139.86      144.81      7.98 o 
   1   7  10       15.36       14.17      3.18 o 
   2   7  10      114.54      119.76      7.94 o 
   3   7  10       92.70       97.38      9.41 o 
   4   7  10      294.50      281.13     17.83 o 
   5   7  10      121.82      124.45      9.44 o 
  -5   8  10      866.92      837.83     20.71 o 
  -4   8  10     1082.17     1065.02     33.22 o 
  -3   8  10      431.25      448.94     16.71 o 
  -2   8  10     1207.08     1269.21     29.84 o 
  -1   8  10       99.65       92.99      7.68 o 
   0   8  10      219.31      210.09     10.30 o 
   1   8  10      785.09      799.84     36.97 o 
   2   8  10        0.18        5.36      6.73 o 
   3   8  10      518.73      492.73     39.20 o 
   4   8  10       18.21       14.17      3.86 o 
  -4   9  10      288.63      277.06     11.95 o 
  -3   9  10      971.32      937.26     16.28 o 
  -2   9  10        0.75        0.66      1.24 o 
  -1   9  10      792.34      785.31     36.78 o 
   0   9  10      700.18      739.56     28.93 o 
   1   9  10       74.58       82.36      9.89 o 
   2   9  10      883.93      853.73     30.80 o 
   3   9  10       86.46       77.86      5.57 o 
   4   9  10      282.57      178.66     11.25 o 
  -2  10  10      554.48      526.11     49.98 o 
  -1  10  10       42.10       34.16      5.54 o 
   0  10  10      217.01      225.28      9.54 o 
   1  10  10      637.15      670.14     24.46 o 
   2  10  10        7.15        4.70      1.65 o 
   3  10  10      262.41      252.10     11.71 o 
  -1  11  10       41.05       32.31      4.44 o 
   0  11  10       85.04       75.27      4.59 o 
   1  11  10       55.29       58.28      4.01 o 
  -7   1  11      168.46      157.68      8.08 o 
  -6   1  11       42.92       43.27      4.24 o 
  -5   1  11      404.17      411.60     19.85 o 
  -4   1  11     1029.11      974.80     25.08 o 
  -3   1  11       57.08       43.91      6.76 o 
  -2   1  11      814.45      734.79     26.40 o 
  -1   1  11      455.90      415.52     18.80 o 
   0   1  11      379.35      387.99     18.75 o 
   1   1  11        6.23        2.64      2.94 o 
   2   1  11       37.53       27.72      6.03 o 
   3   1  11        4.92        4.27      5.13 o 
   4   1  11      133.39      122.28     14.36 o 
   5   1  11        5.50        3.09      5.14 o 
   6   1  11       14.55       11.78      3.01 o 
  -7   2  11       26.08       23.65      3.36 o 
  -6   2  11      693.00      694.36     23.94 o 
  -5   2  11      757.75      756.41     15.51 o 
  -4   2  11     1143.98     1150.91     18.65 o 
  -3   2  11     1566.11     1582.37     61.55 o 
  -2   2  11       87.08       62.89      7.64 o 
  -1   2  11      480.13      427.33     19.13 o 
   0   2  11     1640.49     1652.54     38.68 o 
   1   2  11       76.98      104.60     10.27 o 
   2   2  11      609.06      514.80     27.28 o 
   3   2  11     1262.41     1303.39     35.11 o 
   4   2  11      267.82      229.13     11.74 o 
   5   2  11      773.71      795.40     31.34 o 
   6   2  11        2.78        2.85      3.40 o 
  -7   3  11      186.01      193.52      8.43 o 
  -6   3  11       24.76       26.31      5.00 o 
  -5   3  11      413.41      422.45     14.74 o 
  -4   3  11     1496.39     1451.37     27.51 o 
  -3   3  11       16.65       21.39      8.11 o 
  -2   3  11     3408.02     3298.94     86.30 o 
  -1   3  11     1416.18     1510.44     62.17 o 
   0   3  11      600.88      622.82     19.54 o 
   1   3  11     2903.93     3001.28     52.29 o 
   2   3  11     1044.32     1014.18     35.29 o 
   3   3  11     1469.25     1504.83     50.85 o 
   4   3  11     1867.01     1794.59    108.77 o 
   5   3  11      315.46      311.92     18.65 o 
   6   3  11      405.85      357.52     11.62 o 
  -6   4  11      200.88      196.11      8.15 o 
  -5   4  11      124.27      123.67      8.46 o 
  -4   4  11      117.59      108.78     11.31 o 
  -3   4  11     1422.69     1368.09     21.86 o 
  -2   4  11      195.43      181.57     15.84 o 
  -1   4  11     1845.36     1840.04     39.20 o 
   0   4  11     3312.02     3545.91     55.44 o 
   1   4  11      192.99      190.40     17.29 o 
   2   4  11     3237.95     3026.89     56.70 o 
   3   4  11       31.28       24.21      3.37 o 
   4   4  11        2.12        0.71      2.89 o 
   5   4  11      276.21      268.08     12.03 o 
   6   4  11      592.33      545.05     52.56 o 
  -6   5  11       27.17       27.83      4.13 o 
  -5   5  11       42.41       41.88      7.27 o 
  -4   5  11       44.51       43.24      5.07 o 
  -3   5  11        3.68        4.85      2.49 o 
  -2   5  11      879.11      837.00     22.17 o 
  -1   5  11       17.65       20.01      6.24 o 
   0   5  11       61.70       53.74     13.92 o 
   1   5  11      409.90      421.49     29.16 o 
   2   5  11      487.63      456.42     23.90 o 
   3   5  11      235.72      214.49     11.71 o 
   4   5  11     1484.66     1430.30     46.05 o 
   5   5  11       26.51       26.27      5.47 o 
  -5   6  11        9.95        0.69      3.24 o 
  -4   6  11       44.09       32.26      6.66 o 
  -3   6  11       99.48       84.56      7.95 o 
  -2   6  11       58.04       52.51      5.84 o 
  -1   6  11       32.85       21.75      2.61 o 
   0   6  11      592.05      595.67     34.05 o 
   1   6  11       41.13       62.35      6.36 o 
   2   6  11     1009.43     1005.71     30.98 o 
   3   6  11       34.79       36.02      5.48 o 
   4   6  11      142.96      138.13     13.29 o 
   5   6  11       45.01       38.63      5.80 o 
  -5   7  11      120.40      109.28      8.56 o 
  -4   7  11      517.49      484.50     12.73 o 
  -3   7  11      170.53      165.27     10.78 o 
  -2   7  11      462.73      433.90     13.90 o 
  -1   7  11       12.61       14.20      3.02 o 
   0   7  11      791.00      843.41     30.25 o 
   1   7  11      112.49      124.11      9.96 o 
   2   7  11      462.38      515.17     23.47 o 
   3   7  11        2.18        2.53      2.31 o 
   4   7  11      101.49       99.77     10.25 o 
   5   7  11      122.78      117.72      8.42 o 
  -5   8  11       44.66       42.33      4.38 o 
  -4   8  11       50.01       42.51      5.36 o 
  -3   8  11      112.86      115.04      6.31 o 
  -2   8  11       21.59       15.19      3.37 o 
  -1   8  11      159.32      147.59     10.35 o 
   0   8  11        7.02        4.23      2.20 o 
   1   8  11       36.21       44.67      8.65 o 
   2   8  11       39.10       35.12      5.35 o 
   3   8  11      219.80      204.32     10.48 o 
   4   8  11       74.12       51.60      6.06 o 
  -4   9  11        7.15        6.64      2.07 o 
  -3   9  11        0.64        0.09      1.52 o 
  -2   9  11      159.22      152.41      9.13 o 
  -1   9  11      223.44      213.74     15.41 o 
   0   9  11      296.63      303.63     12.71 o 
   1   9  11      691.83      696.29     27.50 o 
   2   9  11      115.31      117.42     10.74 o 
   3   9  11      236.05      180.99      7.88 o 
  -2  10  11       12.70       13.00      3.41 o 
  -1  10  11      450.21      411.49     38.38 o 
   0  10  11      321.78      301.38      8.82 o 
   1  10  11       64.63       58.35      6.88 o 
   2  10  11      633.35      553.75     34.58 o 
  -6   0  12      796.46      828.31     24.67 o 
  -5   0  12      309.54      246.98     15.77 o 
  -4   0  12      995.13      908.79     19.21 o 
  -3   0  12        4.42        4.09      3.68 o 
  -2   0  12     2281.97     1994.64     63.67 o 
  -1   0  12     1028.63     1089.84     45.90 o 
   0   0  12     1344.00     1307.20     51.25 o 
   1   0  12     6081.56     6604.31    124.48 o 
   2   0  12       41.52       41.80     10.65 o 
   3   0  12     3666.36     3758.54    118.53 o 
   4   0  12     1270.32     1304.33     37.94 o 
   5   0  12      141.71      147.68     13.15 o 
   6   0  12     1442.61     1462.37     38.02 o 
  -6   1  12      431.89      436.02     10.47 o 
  -5   1  12       28.00       26.66      3.98 o 
  -4   1  12        0.46        1.06      1.51 o 
  -3   1  12      870.22      818.67     30.73 o 
  -2   1  12      815.19      766.12     46.16 o 
  -1   1  12     2169.63     2022.76     64.63 o 
   0   1  12     2518.73     2465.42     50.35 o 
   1   1  12       26.43       15.02      8.10 o 
   2   1  12     4189.12     4119.06     76.50 o 
   3   1  12     1296.14     1348.82     33.04 o 
   4   1  12      833.19      877.93     47.79 o 
   5   1  12     1868.79     1919.66     44.67 o 
   6   1  12      100.16       77.76      6.01 o 
  -6   2  12      111.58      116.60      6.10 o 
  -5   2  12      632.67      644.46     14.21 o 
  -4   2  12      847.70      858.90     17.44 o 
  -3   2  12      283.86      264.04      8.79 o 
  -2   2  12      680.31      652.63     25.81 o 
  -1   2  12      780.71      833.48     72.11 o 
   0   2  12       52.85       51.05      7.25 o 
   1   2  12     2497.16     2582.48     70.75 o 
   2   2  12      187.95      175.40     14.81 o 
   3   2  12      968.69     1017.58     22.24 o 
   4   2  12      655.74      654.85     21.67 o 
   5   2  12       73.26       82.49      7.10 o 
   6   2  12      372.55      358.18     12.18 o 
  -5   3  12      183.27      175.30      7.30 o 
  -4   3  12       40.19       33.00      3.62 o 
  -3   3  12     1531.58     1536.36     21.72 o 
  -2   3  12       21.01       18.50      7.07 o 
  -1   3  12     1063.81     1090.37     46.91 o 
   0   3  12      367.13      373.76     19.57 o 
   1   3  12      366.39      349.67     19.50 o 
   2   3  12       52.95       38.99      7.12 o 
   3   3  12       54.10       63.38      9.85 o 
   4   3  12       30.59       33.71      5.46 o 
   5   3  12       10.43        8.99      3.25 o 
   6   3  12        3.60        0.66      0.95 o 
  -6   4  12      113.85       98.64      7.34 o 
  -5   4  12        2.40        3.85      2.96 o 
  -4   4  12        9.58        9.15      1.90 o 
  -3   4  12      209.66      208.49      8.51 o 
  -2   4  12       22.03       16.59      1.92 o 
  -1   4  12       33.69       32.54      5.76 o 
   0   4  12       50.02       37.34      6.04 o 
   1   4  12       75.26       63.70     10.76 o 
   2   4  12       87.56       84.23      6.47 o 
   3   4  12      382.98      405.99     17.70 o 
   4   4  12      119.59      110.42     13.44 o 
   5   4  12      121.52      118.94     10.75 o 
   6   4  12       42.59       21.90      3.07 o 
  -6   5  12       43.55       47.17      4.84 o 
  -5   5  12      497.71      499.59     20.76 o 
  -4   5  12       17.65       18.14      5.05 o 
  -3   5  12      803.99      764.62     20.34 o 
  -2   5  12      477.83      475.81     10.22 o 
  -1   5  12      528.24      510.02     21.43 o 
   0   5  12      563.19      542.39     15.75 o 
   1   5  12      464.03      446.54     17.08 o 
   2   5  12       36.75       37.23      6.17 o 
   3   5  12      164.97      170.75     13.86 o 
   4   5  12       31.52       26.59      6.54 o 
   5   5  12       21.50       14.20      3.71 o 
  -5   6  12      432.18      444.34     17.94 o 
  -4   6  12      397.32      447.29     21.37 o 
  -3   6  12       97.44       98.75      7.91 o 
  -2   6  12       38.14       46.26      3.76 o 
  -1   6  12      462.35      409.50     12.87 o 
   0   6  12      368.15      352.89     11.28 o 
   1   6  12      577.68      613.61     21.88 o 
   2   6  12     1188.04     1094.61     93.17 o 
   3   6  12       50.46       54.98      6.66 o 
   4   6  12     1028.61     1084.76     35.89 o 
   5   6  12        7.19        5.78      2.24 o 
  -5   7  12      168.97      165.06      9.39 o 
  -4   7  12       73.43       62.03      7.68 o 
  -3   7  12      853.94      834.58     18.10 o 
  -2   7  12      303.65      330.28      9.89 o 
  -1   7  12      242.42      251.92     16.42 o 
   0   7  12     1617.22     1730.63     27.50 o 
   1   7  12      134.91      115.44      9.56 o 
   2   7  12      291.87      330.33     15.61 o 
   3   7  12     1339.76     1325.81     28.82 o 
   4   7  12        9.45        4.15      2.73 o 
  -4   8  12     1642.50     1597.63     31.37 o 
  -3   8  12       25.62       20.52      3.12 o 
  -2   8  12     2299.75     2442.18     55.20 o 
  -1   8  12      660.35      647.16     28.67 o 
   0   8  12      512.85      514.65     17.54 o 
   1   8  12     1148.64     1169.91     36.45 o 
   2   8  12      109.38       97.19     15.84 o 
   3   8  12      223.47      213.48     17.76 o 
   4   8  12      454.57      441.38     16.11 o 
  -3   9  12      793.56      789.57     23.71 o 
  -2   9  12      177.26      162.80     12.34 o 
  -1   9  12      572.40      620.48     25.25 o 
   0   9  12      541.73      508.72     15.46 o 
   1   9  12       19.34       25.88      5.29 o 
   2   9  12      896.34      831.07     27.08 o 
   3   9  12      366.07      315.31     12.25 o 
  -1  10  12      226.69      216.58     33.07 o 
   0  10  12        3.76        3.08      1.18 o 
   1  10  12      264.12      251.40     15.52 o 
   2  10  12       18.63       16.65      3.49 o 
  -6   1  13       82.43       80.43      5.16 o 
  -5   1  13       52.05       44.89      4.67 o 
  -4   1  13     1314.95     1286.36     24.79 o 
  -3   1  13      186.33      168.83      7.75 o 
  -2   1  13     1762.79     1686.54     43.08 o 
  -1   1  13     1098.39     1068.83     33.97 o 
   0   1  13       26.79       21.03      5.20 o 
   1   1  13      840.11      904.41     33.45 o 
   2   1  13      616.58      627.75     28.97 o 
   3   1  13       85.91       97.40     16.09 o 
   4   1  13     1123.40     1231.71     26.53 o 
   5   1  13      137.53      143.97      6.96 o 
   6   1  13      274.83      276.65     10.21 o 
  -6   2  13      374.08      381.87     24.34 o 
  -5   2  13      265.36      269.36     10.86 o 
  -4   2  13       10.46        8.44      1.73 o 
  -3   2  13     1559.31     1506.49     37.40 o 
  -2   2  13     1116.03     1136.72     35.31 o 
  -1   2  13       52.12       38.83      7.46 o 
   0   2  13     6112.51     6233.62     85.64 o 
   1   2  13      728.62      760.56     44.33 o 
   2   2  13     2082.12     2219.42     35.65 o 
   3   2  13     1442.14     1596.75     28.43 o 
   4   2  13        0.82        1.50      1.93 o 
   5   2  13      727.82      774.69     15.84 o 
   6   2  13       89.98       74.25      4.80 o 
  -6   3  13      585.46      600.72     18.82 o 
  -5   3  13      431.86      446.03     14.30 o 
  -4   3  13     2999.04     3128.30     41.07 o 
  -3   3  13       76.68       71.45      4.98 o 
  -2   3  13     3906.61     3931.08     35.35 o 
  -1   3  13     1363.16     1277.33     53.12 o 
   0   3  13      574.93      562.25     25.28 o 
   1   3  13     1274.75     1244.03     48.03 o 
   2   3  13      590.77      620.75     20.75 o 
   3   3  13      180.79      166.23     10.42 o 
   4   3  13     1619.00     1840.70     35.68 o 
   5   3  13        1.81        2.38      2.46 o 
  -6   4  13      694.93      732.63     18.65 o 
  -5   4  13     2321.55     2380.45     46.29 o 
  -4   4  13       92.59      100.47      7.12 o 
  -3   4  13     2705.71     2747.49     38.03 o 
  -2   4  13      743.15      770.12     15.49 o 
  -1   4  13     1894.02     1789.14     22.80 o 
   0   4  13     1709.74     1771.22     31.28 o 
   1   4  13      187.04      164.74     10.66 o 
   2   4  13     1623.99     1680.04     29.84 o 
   3   4  13        6.05        7.85      3.39 o 
   4   4  13      158.41      149.06     14.28 o 
   5   4  13       24.35       23.38      4.34 o 
  -5   5  13      305.82      328.39     15.97 o 
  -4   5  13      358.95      419.01     21.12 o 
  -3   5  13      254.46      243.67      9.45 o 
  -2   5  13      423.21      427.28     12.57 o 
  -1   5  13      991.74      979.84     20.18 o 
   0   5  13       30.73       32.84      5.67 o 
   1   5  13      635.35      609.44     20.14 o 
   2   5  13      805.49      817.65     33.95 o 
   3   5  13      697.64      762.85     36.35 o 
   4   5  13     1351.23     1439.45     42.20 o 
   5   5  13       59.42       52.46      6.15 o 
  -5   6  13      119.36      117.62      8.60 o 
  -4   6  13      162.59      158.72     12.18 o 
  -3   6  13       19.31       18.57      5.67 o 
  -2   6  13      247.05      268.55      9.77 o 
  -1   6  13      112.01       93.92     26.06 o 
   0   6  13     1489.93     1493.29     31.92 o 
   1   6  13      518.37      503.96     23.34 o 
   2   6  13     1733.79     1728.73     37.05 o 
   3   6  13      529.83      576.14     29.02 o 
   4   6  13      392.96      372.47     19.49 o 
   5   6  13      384.67      344.22     60.09 o 
  -5   7  13       15.62       12.50      2.70 o 
  -4   7  13      439.91      428.71     17.81 o 
  -3   7  13       76.96       69.40      5.95 o 
  -2   7  13      955.42      879.76     33.74 o 
  -1   7  13      307.35      299.42     18.12 o 
   0   7  13      410.24      361.73     13.92 o 
   1   7  13      329.80      337.44     20.70 o 
   2   7  13        5.40        2.90      2.05 o 
   3   7  13       28.45       27.01      5.85 o 
   4   7  13      167.12      146.28     10.51 o 
  -4   8  13       79.39       72.10      6.17 o 
  -3   8  13       40.73       34.65      3.56 o 
  -2   8  13      109.22      109.28     11.53 o 
  -1   8  13        1.21        2.74      2.77 o 
   0   8  13      135.99      117.59      7.92 o 
   1   8  13       37.72       29.63      6.54 o 
   2   8  13      176.26      143.93     13.06 o 
   3   8  13       48.85       31.99      5.13 o 
  -3   9  13        3.42        1.90      1.50 o 
  -2   9  13       29.73       32.50      5.46 o 
  -1   9  13      220.16      217.14     13.93 o 
   0   9  13        0.59        0.43      2.74 o 
   1   9  13      256.44      220.30     13.70 o 
   2   9  13        7.93        9.72      3.50 o 
  -1  10  13      176.61      164.96      9.15 o 
   0  10  13      498.82      386.24     15.85 o 
   1  10  13        0.02        2.08      1.62 o 
  -6   0  14      907.56      939.83     23.13 o 
  -5   0  14       56.94       55.40      7.36 o 
  -4   0  14     2474.43     2565.67     52.92 o 
  -3   0  14        2.30        1.67      2.28 o 
  -2   0  14     1050.62      982.34     46.71 o 
  -1   0  14      759.38      714.25     41.24 o 
   0   0  14      142.25      132.80     17.95 o 
   1   0  14     1681.91     1857.84     70.18 o 
   2   0  14      539.48      531.39     20.28 o 
   3   0  14     3361.77     3899.07     93.87 o 
   4   0  14     1383.38     1486.53     42.72 o 
   5   0  14     1090.21     1214.03     34.53 o 
   6   0  14     1557.24     1591.98     31.61 o 
  -6   1  14      794.96      812.05     14.89 o 
  -5   1  14       11.12       14.03      2.69 o 
  -4   1  14      134.17      126.15      6.79 o 
  -3   1  14      176.38      162.09      7.01 o 
  -2   1  14      741.76      710.43     16.51 o 
  -1   1  14      742.29      739.61     29.41 o 
   0   1  14     2376.96     2446.13     54.79 o 
   1   1  14      301.58      291.98     19.59 o 
   2   1  14     2324.82     2411.65     31.17 o 
   3   1  14      302.25      308.86     12.29 o 
   4   1  14     1362.32     1491.91     23.19 o 
   5   1  14     1122.31     1206.42     18.70 o 
   6   1  14       66.76       51.31      3.70 o 
  -6   2  14       72.34       74.69      9.95 o 
  -5   2  14      606.10      623.07     13.08 o 
  -4   2  14      710.96      737.72     19.57 o 
  -3   2  14      976.40      995.30     16.24 o 
  -2   2  14     1590.01     1572.12     17.81 o 
  -1   2  14      163.10      169.48     13.87 o 
   0   2  14      709.20      755.88     30.28 o 
   1   2  14      787.43      744.01     14.74 o 
   2   2  14       27.08       28.48      3.82 o 
   3   2  14      893.66      956.97     20.47 o 
   4   2  14      139.01      146.26      9.45 o 
   5   2  14       79.22       77.61      4.72 o 
  -6   3  14       64.67       60.38      5.52 o 
  -5   3  14        1.55        4.08      2.13 o 
  -4   3  14       36.32       37.46      4.75 o 
  -3   3  14      825.69      840.67     17.73 o 
  -2   3  14      100.37       93.96      5.57 o 
  -1   3  14     2165.77     2128.89     25.03 o 
   0   3  14       42.65       33.73      3.62 o 
   1   3  14     1261.53     1304.98     28.21 o 
   2   3  14      123.67      116.97      6.89 o 
   3   3  14      177.53      198.50      9.09 o 
   4   3  14       69.59       66.73      6.55 o 
   5   3  14       19.42       12.05      2.72 o 
  -6   4  14       26.57       21.65      2.92 o 
  -5   4  14      129.17      127.80      6.80 o 
  -4   4  14       41.85       43.09      4.77 o 
  -3   4  14       18.17       19.59      2.96 o 
  -2   4  14        1.63        1.89      1.54 o 
  -1   4  14        3.33       -0.68      1.61 o 
   0   4  14       58.35       53.77      6.22 o 
   1   4  14       87.89       81.05      5.44 o 
   2   4  14       11.08        9.43      2.84 o 
   3   4  14        6.68        7.41      2.75 o 
   4   4  14        3.47        6.58      4.24 o 
   5   4  14        5.54        4.90      2.05 o 
  -5   5  14      166.61      158.55      6.73 o 
  -4   5  14      355.67      360.34     18.69 o 
  -3   5  14      724.61      690.44     15.82 o 
  -2   5  14      149.61      151.20      7.45 o 
  -1   5  14      648.24      629.87     18.77 o 
   0   5  14      111.16      117.81     11.13 o 
   1   5  14      150.53      157.33      9.32 o 
   2   5  14      478.55      518.49     26.86 o 
   3   5  14        7.02       10.07      4.96 o 
   4   5  14      137.56      144.96     12.49 o 
   5   5  14        4.60        6.31      1.68 o 
  -5   6  14      233.80      222.84     10.60 o 
  -4   6  14      103.33      115.84      9.66 o 
  -3   6  14       63.60       61.75      8.43 o 
  -2   6  14      797.65      841.23     17.13 o 
  -1   6  14      140.16      140.67     12.43 o 
   0   6  14      172.99      196.55     14.23 o 
   1   6  14     1359.41     1347.92     34.50 o 
   2   6  14       51.77       55.29      6.67 o 
   3   6  14      342.02      361.81     21.68 o 
   4   6  14      548.82      589.74     22.29 o 
  -4   7  14        3.30        0.35      1.87 o 
  -3   7  14      795.00      759.19     28.67 o 
  -2   7  14      197.74      200.35     15.30 o 
  -1   7  14      630.66      636.15     25.47 o 
   0   7  14     1193.79     1256.04     34.91 o 
   1   7  14        9.36        9.90      4.23 o 
   2   7  14     1003.33     1004.70     54.85 o 
   3   7  14      688.93      654.76     43.55 o 
   4   7  14       12.45        9.76      1.80 o 
  -3   8  14       73.80       59.87      7.38 o 
  -2   8  14     1063.12     1094.46     32.99 o 
  -1   8  14      948.38      969.83     32.25 o 
   0   8  14      157.40      139.59     12.21 o 
   1   8  14     1200.08     1096.33     26.56 o 
   2   8  14      130.69       89.02      9.08 o 
   3   8  14      323.58      289.66     13.22 o 
  -2   9  14      555.27      593.17     19.59 o 
  -1   9  14      537.59      605.89     21.26 o 
   0   9  14      688.36      722.59     22.31 o 
   1   9  14        5.43        4.45      2.88 o 
  -6   1  15       14.48       14.83      1.99 o 
  -5   1  15      265.82      265.02     10.19 o 
  -4   1  15        2.40       -1.30      2.26 o 
  -3   1  15      761.32      768.67     16.44 o 
  -2   1  15      239.96      216.80      7.37 o 
  -1   1  15      596.06      568.23     17.53 o 
   0   1  15       49.92       43.21      3.46 o 
   1   1  15     1136.68     1164.21     20.94 o 
   2   1  15       94.81       88.10      6.35 o 
   3   1  15      494.07      537.27     14.51 o 
   4   1  15      360.29      393.75     11.27 o 
   5   1  15       14.94       14.82      1.84 o 
  -6   2  15      126.99      119.94      7.21 o 
  -5   2  15        4.86        0.60      4.05 o 
  -4   2  15        0.67        0.47      1.82 o 
  -3   2  15      139.37      141.08      6.12 o 
  -2   2  15      178.60      196.00      8.50 o 
  -1   2  15      180.96      171.74      7.80 o 
   0   2  15     1127.77     1204.87     21.10 o 
   1   2  15      109.31      105.30      6.30 o 
   2   2  15     1937.17     2125.02     28.62 o 
   3   2  15      475.40      535.87     12.71 o 
   4   2  15       76.73       80.59      6.72 o 
   5   2  15      532.40      536.57     13.18 o 
  -6   3  15       25.81       24.26      3.13 o 
  -5   3  15      576.44      585.95     13.60 o 
  -4   3  15      750.83      804.65     15.64 o 
  -3   3  15        9.48        8.88      2.01 o 
  -2   3  15     2232.19     2343.42     27.83 o 
  -1   3  15      361.10      362.10     10.49 o 
   0   3  15     1168.21     1179.16     22.58 o 
   1   3  15      448.50      444.22     12.63 o 
   2   3  15        0.54       -0.58      1.65 o 
   3   3  15        9.24        8.59      2.08 o 
   4   3  15      412.48      465.65     12.47 o 
   5   3  15      138.84      124.22      7.95 o 
  -5   4  15      779.33      767.38     15.14 o 
  -4   4  15      717.50      757.39     14.24 o 
  -3   4  15     1913.52     2076.56     27.51 o 
  -2   4  15       39.67       37.75      4.02 o 
  -1   4  15      786.32      780.93     25.11 o 
   0   4  15     1482.46     1584.85     29.60 o 
   1   4  15       47.27       35.24      8.73 o 
   2   4  15     1063.89     1162.22     19.97 o 
   3   4  15       35.03       35.17      4.21 o 
   4   4  15      369.83      386.07     17.10 o 
   5   4  15        5.03       -0.07      1.43 o 
  -5   5  15      414.37      408.24     14.88 o 
  -4   5  15      785.14      782.11     21.82 o 
  -3   5  15        2.73        3.02      1.76 o 
  -2   5  15      667.54      737.71     16.25 o 
  -1   5  15      997.31     1027.32     30.63 o 
   0   5  15      158.59      180.79     13.80 o 
   1   5  15      645.45      695.22     25.64 o 
   2   5  15      176.98      182.94     13.07 o 
   3   5  15      138.25      150.21      9.25 o 
   4   5  15      797.49      872.76     18.31 o 
  -4   6  15       15.46       10.30      3.54 o 
  -3   6  15      373.48      370.10     10.18 o 
  -2   6  15       43.05       47.09      6.38 o 
  -1   6  15       30.67       33.72      6.68 o 
   0   6  15      430.53      486.56     22.04 o 
   1   6  15      118.21      125.50      8.10 o 
   2   6  15      453.78      507.09     27.85 o 
   3   6  15      352.95      385.22     12.73 o 
   4   6  15      145.42      135.59      6.19 o 
  -4   7  15        0.70        6.94      2.57 o 
  -3   7  15        0.02        1.98      1.39 o 
  -2   7  15       27.76       26.85      5.68 o 
  -1   7  15        2.33        3.38      2.77 o 
   0   7  15        0.40       -2.94      2.94 o 
   1   7  15       92.62       86.99      7.42 o 
   2   7  15       43.24       36.05      6.31 o 
   3   7  15       95.10       82.97      8.04 o 
  -3   8  15        3.08       -1.29      1.29 o 
  -2   8  15       43.16       29.74      5.15 o 
  -1   8  15       10.84       20.09      4.75 o 
   0   8  15       72.56       65.02      7.68 o 
   1   8  15        2.07        2.28      1.78 o 
   2   8  15        6.14        1.37      1.67 o 
  -2   9  15       18.62       10.58      2.44 o 
  -1   9  15       86.59       48.67     22.25 o 
   0   9  15        5.18        2.80      1.69 o 
  -5   0  16      139.90      142.58     10.01 o 
  -4   0  16     1694.33     1792.14     41.12 o 
  -3   0  16      349.15      345.10     18.27 o 
  -2   0  16     1056.34     1110.48     27.73 o 
  -1   0  16     1971.31     1793.82     28.93 o 
   0   0  16      157.42      146.97     10.13 o 
   1   0  16     1912.84     1949.26     45.70 o 
   2   0  16     1258.07     1406.14     39.52 o 
   3   0  16      106.61      122.11     11.19 o 
   4   0  16      729.65      791.40     19.03 o 
   5   0  16       13.48       13.19      3.28 o 
  -5   1  16      173.15      181.83      7.82 o 
  -4   1  16       86.35       87.63      6.37 o 
  -3   1  16      370.52      370.03     17.04 o 
  -2   1  16      412.95      384.01     10.45 o 
  -1   1  16        7.18        3.52      1.64 o 
   0   1  16     1449.21     1466.10     20.46 o 
   1   1  16      223.11      231.67      9.48 o 
   2   1  16      125.54      137.79      8.80 o 
   3   1  16      633.80      724.34     16.11 o 
   4   1  16       96.85       98.99      4.72 o 
   5   1  16      354.77      371.98     10.86 o 
  -5   2  16      103.19      106.27      5.81 o 
  -4   2  16      586.99      616.99     17.68 o 
  -3   2  16       31.82       30.79      2.99 o 
  -2   2  16      474.03      473.98     15.77 o 
  -1   2  16       97.41       81.33      5.44 o 
   0   2  16        2.41        0.99      1.51 o 
   1   2  16       66.45       62.15      4.88 o 
   2   2  16      256.65      269.75      9.99 o 
   3   2  16        0.55        0.55      1.54 o 
   4   2  16      206.32      218.40     10.81 o 
   5   2  16       21.40       15.89      2.09 o 
  -5   3  16        0.82        1.83      1.28 o 
  -4   3  16      119.18      110.40      5.55 o 
  -3   3  16      111.54      111.16      5.30 o 
  -2   3  16      513.91      525.51     13.84 o 
  -1   3  16       40.23       33.83      4.41 o 
   0   3  16      183.09      184.13      9.84 o 
   1   3  16      336.76      317.58     12.36 o 
   2   3  16      309.39      310.41     10.35 o 
   3   3  16      480.29      514.77     11.55 o 
   4   3  16       40.72       33.21      3.79 o 
   5   3  16       96.22       64.50      5.27 o 
  -5   4  16      263.38      217.80      9.33 o 
  -4   4  16       45.12       46.52      4.41 o 
  -3   4  16      162.06      167.22      7.55 o 
  -2   4  16      126.02      119.76      6.65 o 
  -1   4  16       34.54       25.75      3.99 o 
   0   4  16       25.08       28.39      6.67 o 
   1   4  16       42.45       38.09      4.23 o 
   2   4  16        7.99        7.86      2.50 o 
   3   4  16      164.00      157.47      9.44 o 
   4   4  16        0.81        0.10      1.95 o 
  -4   5  16      192.68      180.81      7.48 o 
  -3   5  16      540.22      535.59     15.10 o 
  -2   5  16        0.14       -0.30      3.23 o 
  -1   5  16      348.83      356.13     14.00 o 
   0   5  16      101.22       88.78      9.47 o 
   1   5  16       21.67       17.20      4.15 o 
   2   5  16      212.48      203.06     12.95 o 
   3   5  16      266.48      262.11     11.06 o 
   4   5  16       70.92       60.23      4.14 o 
  -4   6  16      320.93      293.72     13.00 o 
  -3   6  16       15.52       15.37      2.79 o 
  -2   6  16      620.08      648.77     50.71 o 
  -1   6  16      442.79      528.81     22.85 o 
   0   6  16      137.06      148.68     11.78 o 
   1   6  16      800.53      877.12     26.65 o 
   2   6  16      141.34      159.65     14.54 o 
   3   6  16      432.35      395.43     11.35 o 
  -3   7  16      539.62      473.16     17.03 o 
  -2   7  16      515.75      546.91     21.92 o 
  -1   7  16      662.04      675.94     23.46 o 
   0   7  16      911.67     1092.73     29.04 o 
   1   7  16        0.11       -4.15      4.15 o 
   2   7  16      682.10      696.28     24.97 o 
   3   7  16      373.49      377.08     14.74 o 
  -2   8  16      147.26      149.47      9.64 o 
  -1   8  16      589.71      644.75     21.84 o 
   0   8  16        0.05        0.75      1.69 o 
   1   8  16     1099.56      766.64     21.87 o 
  -5   1  17      133.54      130.77      8.96 o 
  -4   1  17        1.64        0.47      2.03 o 
  -3   1  17      877.88      914.48     20.39 o 
  -2   1  17       59.41       59.90      6.59 o 
  -1   1  17     1028.76      974.20     21.56 o 
   0   1  17        0.04        0.23      1.84 o 
   1   1  17      182.80      176.74      9.63 o 
   2   1  17       14.17       11.66      2.36 o 
   3   1  17      169.29      176.30      7.57 o 
   4   1  17       59.92       50.53      3.17 o 
  -5   2  17      421.53      407.54     10.07 o 
  -4   2  17        8.05       12.77      2.73 o 
  -3   2  17        2.68        4.85      2.32 o 
  -2   2  17      155.79      152.86     14.73 o 
  -1   2  17      155.62      134.00      8.35 o 
   0   2  17        1.49        2.75      1.81 o 
   1   2  17      410.41      415.22     14.42 o 
   2   2  17        0.94        0.85      1.90 o 
   3   2  17      334.97      353.63     11.09 o 
   4   2  17       28.71       29.31      2.85 o 
  -5   3  17       30.75       30.15      5.65 o 
  -4   3  17      115.45      123.30      6.35 o 
  -3   3  17      142.18      140.44      8.14 o 
  -2   3  17        2.43        7.06      2.87 o 
  -1   3  17      503.09      537.76     16.54 o 
   0   3  17       31.35       24.98      4.22 o 
   1   3  17      226.81      243.91     10.74 o 
   2   3  17      182.20      171.79      8.92 o 
   3   3  17        0.84        0.81      1.16 o 
   4   3  17      208.32      219.96      8.63 o 
  -4   4  17      195.99      188.20     10.40 o 
  -3   4  17      676.05      705.41     17.55 o 
  -2   4  17      573.04      596.63     17.30 o 
  -1   4  17       94.69       91.22      7.11 o 
   0   4  17     1426.68     1531.89     39.22 o 
   1   4  17      151.84      147.51     11.79 o 
   2   4  17      685.61      741.60     17.26 o 
   3   4  17      404.87      453.04     13.92 o 
   4   4  17        1.37        2.50      2.21 o 
  -4   5  17      757.41      738.08     17.69 o 
  -3   5  17       64.42       62.46     10.71 o 
  -2   5  17      595.59      655.57     25.55 o 
  -1   5  17      735.69      815.90     28.57 o 
   0   5  17       26.61       27.33      4.77 o 
   1   5  17     1091.95     1169.78     31.53 o 
   2   5  17      627.20      657.79     13.12 o 
   3   5  17       36.63       34.51      3.59 o 
  -3   6  17      914.60      778.79     22.32 o 
  -2   6  17      283.17      307.30     15.85 o 
  -1   6  17      287.01      327.02     16.79 o 
   0   6  17      561.95      653.65     23.34 o 
   1   6  17       66.15       57.51      6.25 o 
   2   6  17      190.07      199.64     14.25 o 
   3   6  17      313.26      292.81     13.47 o 
  -2   7  17      126.92      141.60     10.09 o 
  -1   7  17      107.17      111.89      6.48 o 
   0   7  17       11.43       14.28      3.37 o 
   1   7  17       23.39       18.45      2.78 o 
   2   7  17       93.81       64.20      6.53 o 
  -1   8  17        0.12        0.71      1.54 o 
   0   8  17        0.78        1.06      1.35 o 
  -5   0  18       43.03       44.92      4.63 o 
  -4   0  18     1036.61     1031.83     26.98 o 
  -3   0  18      650.43      637.28     22.90 o 
  -2   0  18     1690.27     1723.84     39.01 o 
  -1   0  18     1020.21      992.94     20.77 o 
   0   0  18       47.79       51.12      7.39 o 
   1   0  18     1312.41     1357.03     36.87 o 
   2   0  18      514.26      569.16     23.33 o 
   3   0  18      110.29      120.99     11.96 o 
   4   0  18      673.46      733.35     14.61 o 
  -5   1  18      468.73      480.92      9.97 o 
  -4   1  18        4.92        1.00      1.88 o 
  -3   1  18      695.27      698.03     18.13 o 
  -2   1  18      595.27      578.80     18.49 o 
  -1   1  18      132.19      126.92      7.73 o 
   0   1  18     1246.98     1245.91     25.02 o 
   1   1  18      235.95      242.73     10.79 o 
   2   1  18      366.55      387.22     12.81 o 
   3   1  18      589.14      659.97     11.84 o 
   4   1  18      180.47      170.01      4.84 o 
  -5   2  18       34.85       29.82      3.37 o 
  -4   2  18      571.52      572.12     17.26 o 
  -3   2  18      113.43      102.78      6.44 o 
  -2   2  18      141.07      157.06      8.64 o 
  -1   2  18      546.52      574.17     16.67 o 
   0   2  18      194.83      157.34      6.81 o 
   1   2  18      145.51      166.40      8.85 o 
   2   2  18     1099.58     1157.67     22.83 o 
   3   2  18        0.14        2.83      1.54 o 
   4   2  18      700.97      691.28     19.16 o 
  -4   3  18       90.76       76.00      4.41 o 
  -3   3  18       22.50       22.57      3.43 o 
  -2   3  18     1007.81     1014.37     21.91 o 
  -1   3  18       83.12       72.73      6.17 o 
   0   3  18     1006.77     1043.29     31.81 o 
   1   3  18       52.82       51.32      4.94 o 
   2   3  18      104.12      111.63      6.83 o 
   3   3  18       20.66       25.44      2.51 o 
   4   3  18       17.07       13.78      2.04 o 
  -4   4  18       87.18       67.19      5.65 o 
  -3   4  18       78.83       77.56      7.56 o 
  -2   4  18       24.55       28.04      3.98 o 
  -1   4  18       35.18       35.14      4.20 o 
   0   4  18       31.70       30.05      5.17 o 
   1   4  18       29.22       26.91      5.02 o 
   2   4  18       24.79       28.18      3.34 o 
   3   4  18        4.09        5.76      1.66 o 
  -3   5  18      155.98       92.19      7.21 o 
  -2   5  18      156.97      169.88     12.00 o 
  -1   5  18      195.87      205.89     13.49 o 
   0   5  18      173.72      190.22     12.68 o 
   1   5  18        6.65        6.83      2.34 o 
   2   5  18        0.50        0.36      1.38 o 
   3   5  18      357.21      330.91     11.07 o 
  -2   6  18       21.48       11.94      2.80 o 
  -1   6  18      651.51      698.36     22.77 o 
   0   6  18       57.51       72.73      7.26 o 
   1   6  18      722.11      783.05     31.38 o 
   2   6  18      493.12      474.84     18.67 o 
  -2   7  18      384.73      355.22     13.24 o 
  -1   7  18      155.64      163.58     10.17 o 
   0   7  18      696.95      689.36     13.41 o 
   1   7  18       16.43       16.19      3.19 o 
  -4   1  19      312.97      285.37      8.72 o 
  -3   1  19       38.22       37.65      3.81 o 
  -2   1  19      102.82       82.06      4.63 o 
  -1   1  19       91.65       89.73      6.20 o 
   0   1  19        3.93        5.40      2.12 o 
   1   1  19      109.05       99.62      6.67 o 
   2   1  19       24.57       35.02      4.55 o 
   3   1  19        4.50        1.11      1.14 o 
   4   1  19       61.08       49.87      5.04 o 
  -4   2  19       15.54       13.21      1.99 o 
  -3   2  19      402.72      390.80     16.69 o 
  -2   2  19      100.26       95.32      6.26 o 
  -1   2  19       21.52        8.39      2.31 o 
   0   2  19      524.96      511.10     32.48 o 
   1   2  19       41.71       46.52      4.43 o 
   2   2  19      110.10      116.57      6.70 o 
   3   2  19      261.73      261.15      6.47 o 
  -4   3  19      349.85      342.50     12.21 o 
  -3   3  19       41.30       42.91      5.33 o 
  -2   3  19       41.18       44.18      4.51 o 
  -1   3  19      582.59      602.13     34.46 o 
   0   3  19      130.20      124.18     10.44 o 
   1   3  19      709.32      727.94     29.97 o 
   2   3  19      539.22      501.18     11.04 o 
   3   3  19      174.58      143.64      9.24 o 
  -3   4  19      446.60      455.37     16.25 o 
  -2   4  19      854.13      919.51     32.45 o 
  -1   4  19      172.44      189.78     12.54 o 
   0   4  19      717.96      779.67     24.94 o 
   1   4  19      179.04      175.08     11.38 o 
   2   4  19      454.03      474.07      9.78 o 
   3   4  19      710.89      658.94     15.95 o 
  -2   5  19      283.99      305.53     14.11 o 
  -1   5  19      594.82      659.87     22.24 o 
   0   5  19        0.53        1.67      2.32 o 
   1   5  19      845.73      957.67     24.05 o 
   2   5  19      405.53      405.81     16.84 o 
  -2   6  19      175.96      128.23      7.92 o 
  -1   6  19      450.00      563.69     17.82 o 
   0   6  19      437.31      502.24     16.41 o 
   1   6  19       37.30       31.29      4.96 o 
  -4   0  20     1264.13     1197.54     21.99 o 
  -3   0  20      166.44      156.48      9.31 o 
  -2   0  20      591.19      546.04     18.67 o 
  -1   0  20      837.65      810.96     22.87 o 
   0   0  20       24.93       39.70      5.28 o 
   1   0  20      278.18      288.71     14.66 o 
   2   0  20      945.67     1147.57     27.60 o 
   3   0  20       15.17       10.42      1.83 o 
  -4   1  20       79.14       77.11      5.49 o 
  -3   1  20      496.45      494.31     27.97 o 
  -2   1  20     1411.16     1465.75     31.90 o 
  -1   1  20      115.63      110.99      6.32 o 
   0   1  20     1405.27     1459.33     68.24 o 
   1   1  20      114.59      123.30      6.61 o 
   2   1  20      211.81      213.66      7.89 o 
   3   1  20      247.25      277.55      6.57 o 
  -3   2  20      180.87      163.47      9.71 o 
  -2   2  20       74.82       77.93      5.20 o 
  -1   2  20      638.69      629.87     28.53 o 
   0   2  20      142.91      142.52     10.48 o 
   1   2  20      429.09      455.71     12.36 o 
   2   2  20      557.43      590.53     20.38 o 
   3   2  20        0.04        1.49      0.98 o 
  -3   3  20      100.65       96.47      7.16 o 
  -2   3  20        7.85       10.13      2.32 o 
  -1   3  20       45.28       42.78      6.16 o 
   0   3  20      122.54      112.53      9.09 o 
   1   3  20      248.77      234.36     20.32 o 
   2   3  20       11.11        7.65      1.61 o 
  -2   4  20        3.35        7.02      2.33 o 
  -1   4  20       12.93       16.16      3.59 o 
   0   4  20       13.92       23.84      4.48 o 
   1   4  20        0.18       -1.22      1.76 o 
   2   4  20        1.81        1.61      0.88 o 
  -2   5  20      245.66      200.24      9.44 o 
  -1   5  20       11.19       19.75      4.04 o 
   0   5  20      354.69      440.63     15.62 o 
   1   5  20       91.65       83.69     16.39 o 
  -3   1  21        9.41        6.72      2.16 o 
  -2   1  21      106.97       91.14      7.06 o 
  -1   1  21       12.27        9.21      2.49 o 
   0   1  21        4.79        5.04      1.41 o 
   1   1  21       26.17       20.29      2.52 o 
   2   1  21       25.61       29.18      2.77 o 
  -3   2  21      255.09      254.33     10.14 o 
  -2   2  21      142.19      136.67      7.82 o 
  -1   2  21       52.04       40.98      5.12 o 
   0   2  21      207.67      221.33     11.73 o 
   1   2  21       11.62       15.87      2.14 o 
   2   2  21      120.81      123.73      4.99 o 
  -2   3  21      114.45      117.02      7.08 o 
  -1   3  21      217.36      253.20     11.90 o 
   0   3  21       60.49       64.35      6.32 o 
   1   3  21       98.69       97.40      6.98 o 
  -1   4  21       15.26       13.23      2.76 o 
   0   4  21      416.86      473.21     15.32 o 
   1   4  21      260.65      257.74     36.42 o 
   0   0  22       10.66        5.15      1.60 o 
   1   0  22      783.04      821.53     18.37 o 
   0   1  22     1003.72     1117.08     22.60 o 
   1   1  22       62.22       56.12      4.82 o 
  -1   2  22      113.02      105.11      6.41 o 
   0   2  22       99.54      104.01      6.83 o 
   1   2  22      110.21      118.83      6.84 o 
   0   3  22       20.34       18.78      2.76 o 
                                                 
